# Supplementary material for: A novel NET-related gene signature for predicting DLBCL prognosis
Source: J Transl Med. 2023 Sep 16;21:630. doi: 10.1186/s12967-023-04494-9 (PMC10504796; doi:10.1186/s12967-023-04494-9)
Supplement: Supplementary file 1 — Additional file 1: Table S1a. Clinical Information of GSE10846. Table S1b. Clinical Information of GSE11318. Table S1c. Clinical Information of GSE34171. [file 12967_2023_4494_MOESM1_ESM.xlsx]

## Sheet: GSE10846、GSE11318、GSE34171
Additional file 1: Table S1a. Clinical Information of GSE10846.
	Gender	Age	First diagnosis	Final diagnosis	Event	Chemotherapy	ECOG	Clinical Stage	LDH ratio	Extranodal site	daysos
GSM274895	Male	52	DLBCL	GCB DLBCL	1	CHOP-Like Regimen	1	3	NA	0	978.2
GSM274896	Male	75	DLBCL	GCB DLBCL	1	CHOP-Like Regimen	0	3	1.12	0	299.3
GSM274897	FeMale	76	DLBCL	ABC DLBCL	1	CHOP-Like Regimen	3	1	1.01	0	927.1
GSM274898	FeMale	56	DLBCL	ABC DLBCL	0	CHOP-Like Regimen	1	3	1.38095	0	3529.55
GSM274899	Male	46	DLBCL	ABC DLBCL	0	CHOP-Like Regimen	1	2	0.68	0	1762.95
GSM274900	Male	36	DLBCL	ABC DLBCL	0	CHOP-Like Regimen	0	1	0.690476	0	2631.65
GSM274902	Male	62	DLBCL	ABC DLBCL	0	CHOP-Like Regimen	1	2	2.56	0	3701.1
GSM274903	NA	70	DLBCL	GCB DLBCL	1	CHOP-Like Regimen	1	2	1.05714	0	485.45
GSM274904	Male	66	DLBCL	GCB DLBCL	0	CHOP-Like Regimen	1	1	NA	0	5624.65
GSM274905	FeMale	72	DLBCL	GCB DLBCL	0	CHOP-Like Regimen	1	1	0.775	0	2635.3
GSM274906	Male	72	DLBCL	GCB DLBCL	0	CHOP-Like Regimen	1	2	0.5	0	1492.85
GSM274907	Male	47	DLBCL	GCB DLBCL	1	CHOP-Like Regimen	0	1	1.15	0	3325.15
GSM274908	FeMale	84	DLBCL	GCB DLBCL	1	CHOP-Like Regimen	1	3	0.78	0	120.45
GSM274909	FeMale	56	DLBCL	GCB DLBCL	0	CHOP-Like Regimen	0	2	0.88	0	5197.6
GSM274910	FeMale	39	DLBCL	GCB DLBCL	0	CHOP-Like Regimen	0	3	0.609524	0	3233.9
GSM274911	FeMale	81	DLBCL	GCB DLBCL	1	CHOP-Like Regimen	3	2	0.4	0	1434.45
GSM274912	Male	72	DLBCL	GCB DLBCL	1	CHOP-Like Regimen	1	1	0.77	0	54.75
GSM274913	Male	52	DLBCL	Unclassified DLBCL	0	CHOP-Like Regimen	1	3	1.54	0	1423.5
GSM274914	Male	56	DLBCL	ABC DLBCL	0	CHOP-Like Regimen	1	2	1.7	0	1825
GSM274915	NA	80	DLBCL	ABC DLBCL	1	CHOP-Like Regimen	1	3	16.68	0	102.2
GSM274916	Male	62	DLBCL	GCB DLBCL	0	CHOP-Like Regimen	1	3	2.15	0	5325.35
GSM274917	FeMale	65	DLBCL	ABC DLBCL	1	CHOP-Like Regimen	1	3	0.863636	0	2033.05
GSM274918	Male	55	DLBCL	GCB DLBCL	1	CHOP-Like Regimen	1	4	2.11818	0	2533.1
GSM274919	FeMale	57	DLBCL	ABC DLBCL	1	CHOP-Like Regimen	2	4	2.18636	0	91.25
GSM274920	Male	77	DLBCL	ABC DLBCL	1	CHOP-Like Regimen	0	3	1.83636	0	2423.6
GSM274921	FeMale	63	DLBCL	ABC DLBCL	1	CHOP-Like Regimen	0	3	0.809091	0	843.15
GSM274922	FeMale	54	DLBCL	GCB DLBCL	1	CHOP-Like Regimen	3	4	1.64545	0	83.95
GSM274923	Male	41	DLBCL	ABC DLBCL	1	CHOP-Like Regimen	1	3	3.13636	0	259.15
GSM274924	NA	54	DLBCL	ABC DLBCL	1	CHOP-Like Regimen	1	3	1.375	0	478.15
GSM274925	Male	85	DLBCL	GCB DLBCL	1	CHOP-Like Regimen	0	2	1.21	0	1963.7
GSM274926	FeMale	75	DLBCL	ABC DLBCL	1	CHOP-Like Regimen	3	4	NA	1	124.1
GSM274927	Male	59	DLBCL	GCB DLBCL	0	CHOP-Like Regimen	0	1	0.61	0	2146.2
GSM274928	FeMale	76	DLBCL	GCB DLBCL	0	CHOP-Like Regimen	1	2	0.790476	0	3843.45
GSM274929	Male	78	DLBCL	GCB DLBCL	0	CHOP-Like Regimen	2	4	1.70952	0	3522.25
GSM274930	Male	42	DLBCL	GCB DLBCL	0	CHOP-Like Regimen	0	3	2.09	0	4077.05
GSM274931	Male	60	DLBCL	GCB DLBCL	0	CHOP-Like Regimen	0	1	0.671429	0	4120.85
GSM274932	Male	49	DLBCL	GCB DLBCL	1	CHOP-Like Regimen	2	4	5.70455	0	748.25
GSM274933	FeMale	63	DLBCL	ABC DLBCL	1	CHOP-Like Regimen	0	3	0.809091	0	843.15
GSM274934	Male	60	DLBCL	ABC DLBCL	1	CHOP-Like Regimen	0	4	0.98	1	824.9
GSM274935	FeMale	78	DLBCL	GCB DLBCL	1	CHOP-Like Regimen	1	4	1.56	1	485.45
GSM274936	Male	54	DLBCL	GCB DLBCL	0	CHOP-Like Regimen	1	1	0.61	0	2106.05
GSM274937	Male	67	DLBCL	GCB DLBCL	0	CHOP-Like Regimen	1	4	0.48	0	2357.9
GSM274938	NA	72	DLBCL	ABC DLBCL	0	CHOP-Like Regimen	1	3	NA	0	299.3
GSM274939	Male	58	DLBCL	GCB DLBCL	1	CHOP-Like Regimen	1	4	1.37	1	386.9
GSM274940	NA	87	DLBCL	GCB DLBCL	1	CHOP-Like Regimen	1	2	NA	1	1821.35
GSM274941	Male	39	DLBCL	ABC DLBCL	1	CHOP-Like Regimen	1	2	0.99	0	226.3
GSM274942	Male	42	DLBCL	ABC DLBCL	0	CHOP-Like Regimen	1	2	1.68	0	2350.6
GSM274943	Male	64	DLBCL	GCB DLBCL	0	CHOP-Like Regimen	1	1	0.68	0	2595.15
GSM274944	FeMale	75	DLBCL	GCB DLBCL	0	CHOP-Like Regimen	1	1	0.49	0	2474.7
GSM274945	FeMale	62	DLBCL	ABC DLBCL	1	CHOP-Like Regimen	1	4	3.99	0	343.1
GSM274946	FeMale	61	DLBCL	GCB DLBCL	0	CHOP-Like Regimen	0	3	0.56	0	4277.8
GSM274947	FeMale	72	DLBCL	GCB DLBCL	1	CHOP-Like Regimen	0	4	0.77	1	1105.95
GSM274948	FeMale	59	DLBCL	ABC DLBCL	1	CHOP-Like Regimen	1	4	1.22	0	113.15
GSM274949	Male	64	DLBCL	GCB DLBCL	1	CHOP-Like Regimen	1	1	1.1	0	43.8
GSM274950	FeMale	75	DLBCL	ABC DLBCL	1	CHOP-Like Regimen	0	2	1.31	0	186.15
GSM274951	NA	67	DLBCL	GCB DLBCL	0	CHOP-Like Regimen	0	1	1.25	0	4423.8
GSM274952	FeMale	70	DLBCL	GCB DLBCL	1	CHOP-Like Regimen	3	2	1.54	1	3876.3
GSM274953	Male	56	DLBCL	ABC DLBCL	0	CHOP-Like Regimen	1	4	5.8	0	4153.7
GSM274954	Male	64	DLBCL	ABC DLBCL	1	CHOP-Like Regimen	1	3	NA	0	138.7
GSM274955	Male	32	DLBCL	GCB DLBCL	1	CHOP-Like Regimen	1	4	1.66667	0	277.4
GSM274956	Male	35	DLBCL	GCB DLBCL	0	CHOP-Like Regimen	0	4	1.51	1	2974.75
GSM274957	Male	71	DLBCL	ABC DLBCL	1	CHOP-Like Regimen	0	2	0.68	0	1029.3
GSM274958	Male	35	DLBCL	ABC DLBCL	1	CHOP-Like Regimen	0	2	NA	0	620.5
GSM274959	FeMale	70	DLBCL	GCB DLBCL	0	CHOP-Like Regimen	0	2	0.76	0	2642.6
GSM274960	Male	68	DLBCL	ABC DLBCL	0	CHOP-Like Regimen	0	1	NA	0	2817.8
GSM274961	FeMale	49	DLBCL	GCB DLBCL	0	CHOP-Like Regimen	0	4	3.15714	0	3051.4
GSM274962	Male	79	DLBCL	GCB DLBCL	1	CHOP-Like Regimen	1	2	NA	0	1105.95
GSM274963	FeMale	60	DLBCL	GCB DLBCL	0	CHOP-Like Regimen	0	2	0.514286	0	2146.2
GSM274964	FeMale	72	DLBCL	ABC DLBCL	1	CHOP-Like Regimen	1	4	0.466	0	361.35
GSM274965	Male	47	DLBCL	GCB DLBCL	0	CHOP-Like Regimen	1	4	0.94	0	2062.25
GSM274966	NA	81	DLBCL	GCB DLBCL	0	CHOP-Like Regimen	1	3	0.46	0	886.95
GSM274967	FeMale	68	DLBCL	ABC DLBCL	1	CHOP-Like Regimen	2	4	1.9	1	445.3
GSM274968	Male	49	DLBCL	ABC DLBCL	0	CHOP-Like Regimen	2	4	0.82	1	3923.75
GSM274969	FeMale	50	DLBCL	GCB DLBCL	0	CHOP-Like Regimen	1	4	1.32	1	3197.4
GSM274970	Male	80	DLBCL	ABC DLBCL	1	CHOP-Like Regimen	1	2	0.74	0	908.85
GSM274971	Male	76	DLBCL	GCB DLBCL	1	CHOP-Like Regimen	1	2	0.49	0	463.55
GSM274972	FeMale	84	DLBCL	ABC DLBCL	1	CHOP-Like Regimen	1	1	1	0	73
GSM274973	Male	72	DLBCL	GCB DLBCL	0	CHOP-Like Regimen	1	2	0.66	0	204.4
GSM274974	Male	66	DLBCL	ABC DLBCL	1	CHOP-Like Regimen	2	4	2	1	105.85
GSM274975	FeMale	69	DLBCL	ABC DLBCL	1	CHOP-Like Regimen	1	2	0.814286	0	2733.85
GSM274976	FeMale	71	DLBCL	GCB DLBCL	0	CHOP-Like Regimen	1	1	0.48	0	1266.55
GSM274977	Male	44	DLBCL	GCB DLBCL	0	CHOP-Like Regimen	0	2	NA	0	7949.7
GSM274978	Male	14	DLBCL	ABC DLBCL	0	CHOP-Like Regimen	0	1	0.67	0	602.25
GSM274979	Male	45	DLBCL	ABC DLBCL	0	CHOP-Like Regimen	1	3	1.11	1	737.3
GSM274981	FeMale	26	DLBCL	ABC DLBCL	0	CHOP-Like Regimen	1	2	1.37	0	3843.45
GSM274982	FeMale	88	DLBCL	GCB DLBCL	0	CHOP-Like Regimen	1	2	0.74	0	1416.2
GSM274983	Male	54	DLBCL	ABC DLBCL	1	CHOP-Like Regimen	1	4	1.89	NA	375.95
GSM274984	Male	67	DLBCL	ABC DLBCL	1	CHOP-Like Regimen	2	4	1.68	0	1971
GSM274985	FeMale	70	DLBCL	ABC DLBCL	1	CHOP-Like Regimen	1	2	0.9	0	1507.45
GSM274986	Male	56	DLBCL	GCB DLBCL	0	CHOP-Like Regimen	0	1	0.64	0	3715.7
GSM274987	NA	30	DLBCL	GCB DLBCL	0	CHOP-Like Regimen	0	4	0.78	0	3796
GSM274989	NA	73	DLBCL	GCB DLBCL	1	CHOP-Like Regimen	1	4	1.37619	0	401.5
GSM274990	NA	44	DLBCL	GCB DLBCL	0	CHOP-Like Regimen	0	3	1.01429	0	2018.45
GSM274991	Male	47	DLBCL	GCB DLBCL	0	CHOP-Like Regimen	1	2	0.842857	0	1251.95
GSM274992	NA	51	DLBCL	GCB DLBCL	1	CHOP-Like Regimen	1	2	0.642857	0	2507.55
GSM274993	Male	32	DLBCL	GCB DLBCL	0	CHOP-Like Regimen	1	4	0.64	0	1463.65
GSM274994	Male	45	DLBCL	GCB DLBCL	0	CHOP-Like Regimen	2	2	0.62	0	1565.85
GSM274995	Male	72	DLBCL	ABC DLBCL	1	CHOP-Like Regimen	1	4	6	0	76.65
GSM274996	Male	51	DLBCL	ABC DLBCL	1	CHOP-Like Regimen	1	2	1.33333	0	127.75
GSM274997	FeMale	45	DLBCL	ABC DLBCL	0	CHOP-Like Regimen	0	4	1.32273	0	6128.35
GSM274998	FeMale	59	DLBCL	ABC DLBCL	0	CHOP-Like Regimen	1	3	1.83	0	1500.15
GSM274999	Male	41	DLBCL	ABC DLBCL	1	CHOP-Like Regimen	0	2	1.96	0	2219.2
GSM275000	Male	62	DLBCL	GCB DLBCL	1	CHOP-Like Regimen	1	4	1.01	1	259.15
GSM275001	Male	74	DLBCL	ABC DLBCL	1	CHOP-Like Regimen	2	3	1.64	0	113.15
GSM275003	FeMale	66	DLBCL	ABC DLBCL	1	CHOP-Like Regimen	1	4	3.59048	0	120.45
GSM275004	NA	68	DLBCL	GCB DLBCL	1	CHOP-Like Regimen	3	3	1.86	0	36.5
GSM275005	Male	65	DLBCL	GCB DLBCL	0	CHOP-Like Regimen	1	2	NA	0	3456.55
GSM275006	FeMale	80	DLBCL	GCB DLBCL	0	CHOP-Like Regimen	1	3	0.8	0	1518.4
GSM275007	Male	69	DLBCL	GCB DLBCL	0	CHOP-Like Regimen	1	1	1.01	0	3540.5
GSM275008	FeMale	34	DLBCL	GCB DLBCL	1	CHOP-Like Regimen	2	4	1.4381	1	529.25
GSM275009	Male	50	DLBCL	GCB DLBCL	0	CHOP-Like Regimen	1	2	0.76	0	2427.25
GSM275010	Male	70	DLBCL	ABC DLBCL	1	CHOP-Like Regimen	3	2	1.68	0	251.85
GSM275011	Male	73	DLBCL	ABC DLBCL	1	CHOP-Like Regimen	2	4	0.6	1	478.15
GSM275012	Male	73	DLBCL	GCB DLBCL	1	CHOP-Like Regimen	1	3	0.68	0	401.5
GSM275013	FeMale	76	DLBCL	ABC DLBCL	1	CHOP-Like Regimen	2	2	1.32	0	124.1
GSM275014	Male	74	DLBCL	ABC DLBCL	1	CHOP-Like Regimen	0	2	1.87	0	945.35
GSM275015	FeMale	72	DLBCL	ABC DLBCL	1	CHOP-Like Regimen	1	3	1	0	894.25
GSM275016	FeMale	66	DLBCL	GCB DLBCL	1	CHOP-Like Regimen	2	4	10.34	0	43.8
GSM275017	FeMale	81	DLBCL	ABC DLBCL	0	CHOP-Like Regimen	1	4	0.66	0	2850.65
GSM275018	FeMale	77	DLBCL	ABC DLBCL	1	CHOP-Like Regimen	1	3	NA	0	777.45
GSM275019	NA	70	DLBCL	GCB DLBCL	1	CHOP-Like Regimen	1	2	1.61	0	153.3
GSM275020	FeMale	71	DLBCL	GCB DLBCL	0	CHOP-Like Regimen	1	4	1.92	1	2354.25
GSM275021	Male	67	DLBCL	ABC DLBCL	1	CHOP-Like Regimen	2	4	0.92	1	730
GSM275022	Male	74	DLBCL	ABC DLBCL	1	CHOP-Like Regimen	1	2	1.04	0	379.6
GSM275024	NA	79	DLBCL	ABC DLBCL	0	CHOP-Like Regimen	1	2	0.9	0	1022
GSM275025	Male	45	DLBCL	ABC DLBCL	1	CHOP-Like Regimen	1	4	6.13	1	219
GSM275026	FeMale	58	DLBCL	GCB DLBCL	1	CHOP-Like Regimen	1	2	0.72	0	452.6
GSM275027	Male	83	DLBCL	ABC DLBCL	1	CHOP-Like Regimen	3	4	NA	0	58.4
GSM275028	FeMale	64	DLBCL	ABC DLBCL	1	CHOP-Like Regimen	2	3	1.47	0	365
GSM275029	FeMale	64	DLBCL	ABC DLBCL	1	CHOP-Like Regimen	1	4	1.44	0	171.55
GSM275030	FeMale	60	DLBCL	GCB DLBCL	1	CHOP-Like Regimen	1	4	2.78	0	394.2
GSM275031	Male	69	DLBCL	ABC DLBCL	1	CHOP-Like Regimen	2	4	NA	0	1189.9
GSM275032	Male	78	DLBCL	ABC DLBCL	1	CHOP-Like Regimen	1	2	4.15	0	153.3
GSM275033	FeMale	60	DLBCL	GCB DLBCL	0	CHOP-Like Regimen	1	3	1.78	0	1211.8
GSM275034	FeMale	55	DLBCL	GCB DLBCL	1	CHOP-Like Regimen	1	2	1.16	0	511
GSM275035	FeMale	66	DLBCL	ABC DLBCL	1	CHOP-Like Regimen	1	1	0.74	0	350.4
GSM275036	FeMale	81	DLBCL	ABC DLBCL	0	CHOP-Like Regimen	1	2	0.82	0	2781.3
GSM275037	FeMale	81	DLBCL	ABC DLBCL	1	CHOP-Like Regimen	2	4	NA	0	2482
GSM275038	FeMale	66	DLBCL	GCB DLBCL	0	CHOP-Like Regimen	1	4	NA	0	905.2
GSM275039	Male	46	DLBCL	ABC DLBCL	1	CHOP-Like Regimen	3	3	10.2	0	678.9
GSM275040	FeMale	75	DLBCL	GCB DLBCL	1	CHOP-Like Regimen	2	2	0.78	0	1007.4
GSM275041	Male	75	DLBCL	GCB DLBCL	1	CHOP-Like Regimen	2	4	2.8	1	262.8
GSM275042	Male	40	DLBCL	ABC DLBCL	1	CHOP-Like Regimen	0	2	0.91	0	580.35
GSM275043	FeMale	52	DLBCL	GCB DLBCL	0	CHOP-Like Regimen	0	1	0.6	0	1241
GSM275044	FeMale	81	DLBCL	ABC DLBCL	1	CHOP-Like Regimen	1	2	0.85	0	1306.7
GSM275045	Male	50	DLBCL	ABC DLBCL	0	CHOP-Like Regimen	1	2	1.42	0	3084.25
GSM275046	FeMale	59	DLBCL	GCB DLBCL	0	CHOP-Like Regimen	1	1	0.98	1	3533.2
GSM275047	NA	75	DLBCL	Unclassified DLBCL	0	CHOP-Like Regimen	2	3	NA	0	981.85
GSM275048	NA	55	DLBCL	Unclassified DLBCL	0	CHOP-Like Regimen	1	1	1.41	0	354.05
GSM275049	FeMale	52	DLBCL	Unclassified DLBCL	1	CHOP-Like Regimen	1	4	2.61905	1	430.7
GSM275050	Male	61	DLBCL	Unclassified DLBCL	0	CHOP-Like Regimen	0	1	0.72	0	3343.4
GSM275051	FeMale	74	DLBCL	Unclassified DLBCL	0	CHOP-Like Regimen	3	2	1.4619	1	3292.3
GSM275052	FeMale	65	DLBCL	Unclassified DLBCL	1	CHOP-Like Regimen	3	4	3.72857	0	1631.55
GSM275053	Male	42	DLBCL	Unclassified DLBCL	0	CHOP-Like Regimen	1	3	0.85	0	598.6
GSM275054	FeMale	46	DLBCL	Unclassified DLBCL	0	CHOP-Like Regimen	2	3	1.24	0	1803.1
GSM275055	Male	45	DLBCL	Unclassified DLBCL	0	CHOP-Like Regimen	0	2	0.88	0	1912.6
GSM275056	Male	58	DLBCL	Unclassified DLBCL	1	CHOP-Like Regimen	2	2	1.05	0	226.3
GSM275057	Male	79	DLBCL	Unclassified DLBCL	1	CHOP-Like Regimen	1	1	NA	0	40.15
GSM275058	Male	67	DLBCL	Unclassified DLBCL	0	CHOP-Like Regimen	1	1	0.74	0	1222.75
GSM275059	NA	66	DLBCL	Unclassified DLBCL	0	CHOP-Like Regimen	1	1	0.28	0	2708.3
GSM275060	Male	56	DLBCL	Unclassified DLBCL	1	CHOP-Like Regimen	2	2	1.19	0	700.8
GSM275061	FeMale	59	DLBCL	Unclassified DLBCL	1	CHOP-Like Regimen	1	4	2.38	1	368.65
GSM275062	Male	43	DLBCL	Unclassified DLBCL	0	CHOP-Like Regimen	0	3	0.72	0	3646.35
GSM275063	FeMale	65	DLBCL	Unclassified DLBCL	1	CHOP-Like Regimen	2	4	0.05	0	135.05
GSM275064	Male	61	DLBCL	Unclassified DLBCL	1	CHOP-Like Regimen	1	4	1.41	0	4022.3
GSM275065	Male	77	DLBCL	Unclassified DLBCL	1	CHOP-Like Regimen	NA	4	0.8	0	598.6
GSM275067	Male	85	DLBCL	Unclassified DLBCL	1	CHOP-Like Regimen	1	2	0.82	1	551.15
GSM275068	FeMale	72	DLBCL	Unclassified DLBCL	0	CHOP-Like Regimen	1	2	1.2	0	609.55
GSM275069	Male	79	DLBCL	Unclassified DLBCL	1	CHOP-Like Regimen	2	3	1.17	0	219
GSM275070	Male	83	DLBCL	Unclassified DLBCL	1	CHOP-Like Regimen	2	3	0.96	0	120.45
GSM275071	FeMale	55	DLBCL	Unclassified DLBCL	0	CHOP-Like Regimen	1	3	0.62	0	2452.8
GSM275072	FeMale	70	DLBCL	Unclassified DLBCL	1	CHOP-Like Regimen	2	4	1.01	0	824.9
GSM275074	FeMale	79	DLBCL	Unclassified DLBCL	0	CHOP-Like Regimen	1	1	0.52	0	4504.1
GSM275075	FeMale	59	DLBCL	Unclassified DLBCL	1	CHOP-Like Regimen	1	4	1.82273	1	1142.45
GSM275076	Male	73	DLBCL	ABC DLBCL	0	R-CHOP-Like Regimen	0	4	0.92	1	919.8
GSM275077	FeMale	71	DLBCL	GCB DLBCL	0	R-CHOP-Like Regimen	1	2	0.63	0	624.15
GSM275078	Male	71	DLBCL	GCB DLBCL	0	R-CHOP-Like Regimen	0	3	0.74	0	1730.1
GSM275079	Male	69	DLBCL	Unclassified DLBCL	0	R-CHOP-Like Regimen	0	1	0.9	0	1350.5
GSM275080	Male	83	DLBCL	ABC DLBCL	0	R-CHOP-Like Regimen	0	1	1.13	0	1248.3
GSM275081	Male	63	DLBCL	GCB DLBCL	0	R-CHOP-Like Regimen	0	2	0.92	0	1908.95
GSM275082	Male	78	DLBCL	GCB DLBCL	0	R-CHOP-Like Regimen	0	3	1.19	0	1868.8
GSM275083	Male	41	DLBCL	GCB DLBCL	0	R-CHOP-Like Regimen	1	3	0.78	0	1332.25
GSM275084	FeMale	64	DLBCL	GCB DLBCL	0	R-CHOP-Like Regimen	0	2	0.97	0	2281.25
GSM275085	Male	59	DLBCL	GCB DLBCL	0	R-CHOP-Like Regimen	0	3	1.17	0	1284.8
GSM275086	FeMale	79	DLBCL	ABC DLBCL	0	R-CHOP-Like Regimen	1	2	3.32	0	989.15
GSM275088	FeMale	49	DLBCL	ABC DLBCL	0	R-CHOP-Like Regimen	0	4	1.28	1	1887.05
GSM275089	FeMale	60	DLBCL	GCB DLBCL	0	R-CHOP-Like Regimen	1	1	1.32	1	1722.8
GSM275090	Male	72	DLBCL	ABC DLBCL	0	R-CHOP-Like Regimen	NA	NA	0.88	1	2073.2
GSM275091	Male	69	DLBCL	ABC DLBCL	1	R-CHOP-Like Regimen	1	2	1.55	1	686.2
GSM275092	FeMale	59	DLBCL	GCB DLBCL	0	R-CHOP-Like Regimen	1	2	0.73	1	1846.9
GSM275093	FeMale	63	DLBCL	ABC DLBCL	0	R-CHOP-Like Regimen	1	4	1.32	1	1773.9
GSM275094	Male	48	DLBCL	GCB DLBCL	0	R-CHOP-Like Regimen	NA	4	0.84	1	1277.5
GSM275095	FeMale	77	DLBCL	GCB DLBCL	0	R-CHOP-Like Regimen	1	2	NA	1	1908.95
GSM275097	Male	74	DLBCL	ABC DLBCL	0	R-CHOP-Like Regimen	3	2	0	1	1368.75
GSM275098	Male	60	DLBCL	Unclassified DLBCL	0	R-CHOP-Like Regimen	0	2	0.76	NA	1076.75
GSM275099	FeMale	92	DLBCL	GCB DLBCL	0	R-CHOP-Like Regimen	3	2	1.47	2	773.8
GSM275100	Male	52	DLBCL	ABC DLBCL	0	R-CHOP-Like Regimen	2	2	0.78	1	722.7
GSM275101	FeMale	17	DLBCL	Unclassified DLBCL	0	R-CHOP-Like Regimen	1	1	0	0	700.8
GSM275102	FeMale	53	DLBCL	GCB DLBCL	0	R-CHOP-Like Regimen	0	4	0.77	1	594.95
GSM275103	Male	23	DLBCL	GCB DLBCL	0	R-CHOP-Like Regimen	0	2	0.7	0	584
GSM275104	FeMale	78	DLBCL	GCB DLBCL	0	R-CHOP-Like Regimen	1	1	0.76	1	222.65
GSM275105	Male	59	DLBCL	Unclassified DLBCL	0	R-CHOP-Like Regimen	2	4	1.6	1	813.95
GSM275106	Male	67	DLBCL	GCB DLBCL	1	R-CHOP-Like Regimen	2	4	1.49	3	313.9
GSM275107	FeMale	42	DLBCL	GCB DLBCL	0	R-CHOP-Like Regimen	1	3	1.34	0	1025.65
GSM275108	Male	54	DLBCL	GCB DLBCL	1	R-CHOP-Like Regimen	3	4	1.5	3	620.5
GSM275109	FeMale	74	DLBCL	ABC DLBCL	1	R-CHOP-Like Regimen	2	4	1.6	1	543.85
GSM275110	FeMale	79	DLBCL	Unclassified DLBCL	1	R-CHOP-Like Regimen	2	2	2.77	0	69.35
GSM275111	Male	17	DLBCL	Unclassified DLBCL	0	R-CHOP-Like Regimen	2	2	1.88	0	2054.95
GSM275112	Male	41	DLBCL	ABC DLBCL	0	R-CHOP-Like Regimen	1	3	1.57	0	697.15
GSM275113	Male	76	DLBCL	GCB DLBCL	0	R-CHOP-Like Regimen	0	4	0.86	3	580.35
GSM275114	Male	47	DLBCL	GCB DLBCL	1	R-CHOP-Like Regimen	1	2	1.05	0	186.15
GSM275115	Male	61	DLBCL	ABC DLBCL	0	R-CHOP-Like Regimen	0	4	2.17	1	1076.75
GSM275117	Male	61	DLBCL	GCB DLBCL	0	R-CHOP-Like Regimen	1	3	1.53	0	1014.7
GSM275118	FeMale	55	DLBCL	GCB DLBCL	0	R-CHOP-Like Regimen	1	1	1	0	1949.1
GSM275119	FeMale	26	DLBCL	ABC DLBCL	0	R-CHOP-Like Regimen	0	1	0.73	1	1438.1
GSM275120	Male	64	DLBCL	ABC DLBCL	0	R-CHOP-Like Regimen	2	3	1.17	0	908.85
GSM275121	FeMale	78	DLBCL	ABC DLBCL	0	R-CHOP-Like Regimen	2	3	0.87	0	912.5
GSM275122	FeMale	52	DLBCL	ABC DLBCL	0	R-CHOP-Like Regimen	2	2	2.3	0	934.4
GSM275123	Male	48	DLBCL	ABC DLBCL	1	R-CHOP-Like Regimen	3	4	7.06	2	54.75
GSM275124	Male	62	DLBCL	Unclassified DLBCL	0	R-CHOP-Like Regimen	1	1	0.2	0	540.2
GSM275125	FeMale	84	DLBCL	ABC DLBCL	1	R-CHOP-Like Regimen	1	2	1.15	1	514.65
GSM275126	FeMale	83	DLBCL	GCB DLBCL	0	R-CHOP-Like Regimen	1	1	0.96	0	1752
GSM275127	FeMale	58	DLBCL	GCB DLBCL	0	R-CHOP-Like Regimen	1	1	0.7	1	1047.55
GSM275128	FeMale	49	DLBCL	ABC DLBCL	1	R-CHOP-Like Regimen	1	2	1.36	1	503.7
GSM275129	Male	35	DLBCL	GCB DLBCL	0	R-CHOP-Like Regimen	0	1	0.7	1	886.95
GSM275131	Male	67	DLBCL	Unclassified DLBCL	0	R-CHOP-Like Regimen	2	4	7.17	1	587.65
GSM275132	Male	51	DLBCL	ABC DLBCL	0	R-CHOP-Like Regimen	1	3	1.43	0	474.5
GSM275133	Male	43	DLBCL	GCB DLBCL	0	R-CHOP-Like Regimen	2	2	0.6	1	671.6
GSM275134	Male	46	DLBCL	GCB DLBCL	0	R-CHOP-Like Regimen	0	2	0.36	0	620.5
GSM275135	FeMale	54	DLBCL	ABC DLBCL	0	R-CHOP-Like Regimen	4	4	2.16	1	1069.45
GSM275136	FeMale	77	DLBCL	ABC DLBCL	1	R-CHOP-Like Regimen	1	2	0.72	1	87.6
GSM275137	FeMale	57	DLBCL	GCB DLBCL	0	R-CHOP-Like Regimen	2	3	1.2	1	1040.25
GSM275138	FeMale	55	DLBCL	GCB DLBCL	0	R-CHOP-Like Regimen	0	1	NA	1	1018.35
GSM275139	Male	68	DLBCL	ABC DLBCL	0	R-CHOP-Like Regimen	0	1	NA	0	605.9
GSM275140	FeMale	75	DLBCL	ABC DLBCL	0	R-CHOP-Like Regimen	1	3	0.38	1	379.6
GSM275141	Male	64	DLBCL	ABC DLBCL	1	R-CHOP-Like Regimen	3	2	2.05	NA	251.85
GSM275142	Male	64	DLBCL	ABC DLBCL	0	R-CHOP-Like Regimen	1	4	0.87	1	1146.1
GSM275143	FeMale	35	DLBCL	ABC DLBCL	0	R-CHOP-Like Regimen	1	4	0.8	5	1434.45
GSM275144	Male	46	DLBCL	GCB DLBCL	0	R-CHOP-Like Regimen	1	1	0.94	1	1022
GSM275145	Male	71	DLBCL	Unclassified DLBCL	0	R-CHOP-Like Regimen	0	3	1.12	0	1193.55
GSM275146	FeMale	83	DLBCL	GCB DLBCL	1	R-CHOP-Like Regimen	2	NA	1.1	2	138.7
GSM275147	Male	62	DLBCL	GCB DLBCL	0	R-CHOP-Like Regimen	0	2	0.78	0	1474.6
GSM275148	Male	49	DLBCL	GCB DLBCL	0	R-CHOP-Like Regimen	0	1	0.72	0	1470.95
GSM275149	Male	78	DLBCL	GCB DLBCL	0	R-CHOP-Like Regimen	1	4	0	1	1960.05
GSM275150	Male	23	DLBCL	ABC DLBCL	0	R-CHOP-Like Regimen	0	2	0.73	1	1846.9
GSM275151	Male	67	DLBCL	ABC DLBCL	0	R-CHOP-Like Regimen	1	3	1.16	0	1865.15
GSM275152	Male	59	DLBCL	ABC DLBCL	0	R-CHOP-Like Regimen	2	2	1.29	0	1120.55
GSM275153	Male	53	DLBCL	GCB DLBCL	0	R-CHOP-Like Regimen	1	2	NA	2	2117
GSM275154	Male	36	DLBCL	GCB DLBCL	0	R-CHOP-Like Regimen	1	2	0.67	0	788.4
GSM275155	Male	92	DLBCL	ABC DLBCL	1	R-CHOP-Like Regimen	2	1	NA	1	270.1
GSM275156	Male	54	DLBCL	GCB DLBCL	0	R-CHOP-Like Regimen	1	3	1.24	0	1262.9
GSM275157	Male	79	DLBCL	Unclassified DLBCL	1	R-CHOP-Like Regimen	0	NA	3.85	1	83.95
GSM275158	FeMale	60	DLBCL	GCB DLBCL	0	R-CHOP-Like Regimen	0	NA	0.75	0	1898
GSM275159	FeMale	84	DLBCL	ABC DLBCL	0	R-CHOP-Like Regimen	0	3	1	1	2011.15
GSM275160	Male	57	DLBCL	ABC DLBCL	1	R-CHOP-Like Regimen	0	4	2	1	324.85
GSM275161	FeMale	49	DLBCL	ABC DLBCL	1	R-CHOP-Like Regimen	1	4	30.76	4	109.5
GSM275162	FeMale	61	DLBCL	ABC DLBCL	0	R-CHOP-Like Regimen	1	1	0.89	NA	1883.4
GSM275163	FeMale	77	DLBCL	Unclassified DLBCL	0	R-CHOP-Like Regimen	1	1	NA	NA	1744.7
GSM275164	FeMale	56	DLBCL	GCB DLBCL	0	R-CHOP-Like Regimen	0	1	0.99	1	1200.85
GSM275165	FeMale	86	DLBCL	ABC DLBCL	0	R-CHOP-Like Regimen	NA	3	1.23	1	594.95
GSM275166	Male	60	DLBCL	GCB DLBCL	0	R-CHOP-Like Regimen	3	2	3.67	0	1861.5
GSM275167	Male	66	DLBCL	GCB DLBCL	0	R-CHOP-Like Regimen	0	3	0.9	0	872.35
GSM275168	FeMale	35	DLBCL	Unclassified DLBCL	0	R-CHOP-Like Regimen	1	2	1.13	0	1463.65
GSM275169	FeMale	75	DLBCL	ABC DLBCL	1	R-CHOP-Like Regimen	2	4	1.64	1	554.8
GSM275170	Male	66	DLBCL	GCB DLBCL	0	R-CHOP-Like Regimen	3	4	2.88	3	1416.2
GSM275171	Male	79	DLBCL	Unclassified DLBCL	1	R-CHOP-Like Regimen	3	4	1.08	3	222.65
GSM275172	Male	68	DLBCL	ABC DLBCL	1	R-CHOP-Like Regimen	0	4	1.75	2	343.1
GSM275173	Male	21	DLBCL	Unclassified DLBCL	1	R-CHOP-Like Regimen	1	4	3.08	2	146
GSM275175	FeMale	53	DLBCL	GCB DLBCL	0	R-CHOP-Like Regimen	1	2	0.79	1	1073.1
GSM275176	Male	74	DLBCL	Unclassified DLBCL	0	R-CHOP-Like Regimen	0	3	0.76	0	992.8
GSM275177	Male	49	DLBCL	ABC DLBCL	1	R-CHOP-Like Regimen	3	3	0	1	54.75
GSM275178	Male	47	DLBCL	GCB DLBCL	0	R-CHOP-Like Regimen	1	4	2.07	2	865.05
GSM275179	Male	59	DLBCL	ABC DLBCL	0	R-CHOP-Like Regimen	1	4	0.47	4	1138.8
GSM275180	Male	77	DLBCL	GCB DLBCL	0	R-CHOP-Like Regimen	1	4	1.43	1	642.4
GSM275181	FeMale	80	DLBCL	ABC DLBCL	0	R-CHOP-Like Regimen	1	4	1.14	1	1660.75
GSM275182	Male	63	DLBCL	GCB DLBCL	1	R-CHOP-Like Regimen	1	3	2.57	0	1591.4
GSM275184	FeMale	59	DLBCL	GCB DLBCL	0	R-CHOP-Like Regimen	1	3	5.25	NA	189.8
GSM275185	Male	85	DLBCL	ABC DLBCL	1	R-CHOP-Like Regimen	2	2	1.01	NA	32.85
GSM275186	FeMale	80	DLBCL	GCB DLBCL	0	R-CHOP-Like Regimen	1	1	0.61	1	1138.8
GSM275187	FeMale	54	DLBCL	GCB DLBCL	0	R-CHOP-Like Regimen	1	4	0.69	1	2372.5
GSM275188	FeMale	86	DLBCL	ABC DLBCL	1	R-CHOP-Like Regimen	NA	NA	NA	NA	54.75
GSM275189	FeMale	73	DLBCL	ABC DLBCL	1	R-CHOP-Like Regimen	1	2	0.84	0	186.15
GSM275190	FeMale	57	DLBCL	GCB DLBCL	0	R-CHOP-Like Regimen	1	1	0.68	1	890.6
GSM275191	Male	57	DLBCL	Unclassified DLBCL	0	R-CHOP-Like Regimen	3	4	2.22	2	897.9
GSM275192	Male	76	DLBCL	ABC DLBCL	0	R-CHOP-Like Regimen	2	3	0.77	2	868.7
GSM275193	FeMale	72	DLBCL	GCB DLBCL	1	R-CHOP-Like Regimen	1	4	NA	2	138.7
GSM275194	Male	73	DLBCL	GCB DLBCL	0	R-CHOP-Like Regimen	1	4	4.2	1	445.3
GSM275195	Male	59	DLBCL	ABC DLBCL	0	R-CHOP-Like Regimen	0	2	1.04	0	470.85
GSM275196	Male	85	DLBCL	ABC DLBCL	0	R-CHOP-Like Regimen	0	3	0	0	1000.1
GSM275197	Male	44	DLBCL	GCB DLBCL	0	R-CHOP-Like Regimen	0	3	0.5	NA	394.2
GSM275198	Male	72	DLBCL	ABC DLBCL	1	R-CHOP-Like Regimen	1	4	0.9	1	817.6
GSM275199	FeMale	54	DLBCL	ABC DLBCL	1	R-CHOP-Like Regimen	4	4	7.65	1	167.9
GSM275200	Male	40	DLBCL	Unclassified DLBCL	0	R-CHOP-Like Regimen	0	2	0.87	0	1204.5
GSM275201	FeMale	55	DLBCL	GCB DLBCL	1	R-CHOP-Like Regimen	1	2	0.68	1	459.9
GSM275202	Male	36	DLBCL	Unclassified DLBCL	0	R-CHOP-Like Regimen	0	2	0.51	0	1846.9
GSM275204	FeMale	23	DLBCL	Unclassified DLBCL	0	R-CHOP-Like Regimen	NA	2	0.93	NA	1226.4
GSM275205	Male	77	DLBCL	Unclassified DLBCL	0	R-CHOP-Like Regimen	1	3	NA	NA	222.65
GSM275206	Male	82	DLBCL	ABC DLBCL	1	R-CHOP-Like Regimen	1	3	0.88	0	463.55
GSM275207	FeMale	77	DLBCL	ABC DLBCL	1	R-CHOP-Like Regimen	1	2	0	0	131.4
GSM275208	Male	80	DLBCL	GCB DLBCL	0	R-CHOP-Like Regimen	1	2	1.08	0	970.9
GSM275209	FeMale	69	DLBCL	GCB DLBCL	0	R-CHOP-Like Regimen	3	3	0.66	0	1445.4
GSM275210	Male	56	DLBCL	Unclassified DLBCL	0	R-CHOP-Like Regimen	1	4	0.77	3	518.3
GSM275211	FeMale	75	DLBCL	GCB DLBCL	0	R-CHOP-Like Regimen	1	4	1.1	2	686.2
GSM275212	FeMale	69	DLBCL	GCB DLBCL	0	R-CHOP-Like Regimen	1	1	0.99	0	667.95
GSM275213	Male	78	DLBCL	GCB DLBCL	0	R-CHOP-Like Regimen	1	1	NA	0	587.65
GSM275214	Male	78	DLBCL	GCB DLBCL	0	R-CHOP-Like Regimen	1	3	0.85	NA	883.3
GSM275215	FeMale	28	DLBCL	GCB DLBCL	0	R-CHOP-Like Regimen	1	2	NA	1	773.8
GSM275216	Male	73	DLBCL	ABC DLBCL	0	R-CHOP-Like Regimen	2	3	NA	0	87.6
GSM275217	Male	73	DLBCL	ABC DLBCL	1	R-CHOP-Like Regimen	1	4	NA	1	62.05
GSM275218	FeMale	75	DLBCL	GCB DLBCL	0	R-CHOP-Like Regimen	NA	NA	NA	NA	69.35
GSM275219	Male	40	DLBCL	GCB DLBCL	0	R-CHOP-Like Regimen	1	2	1.95	1	2000.2
GSM275220	FeMale	24	DLBCL	GCB DLBCL	0	R-CHOP-Like Regimen	1	2	1.82	NA	1339.55
GSM275221	Male	74	DLBCL	ABC DLBCL	0	R-CHOP-Like Regimen	1	3	2.02	NA	500.05
GSM275222	Male	52	DLBCL	GCB DLBCL	0	R-CHOP-Like Regimen	1	3	0.7	1	3755.85
GSM275223	Male	36	DLBCL	Unclassified DLBCL	0	R-CHOP-Like Regimen	1	4	0.79	1	3244.85
GSM275224	Male	58	DLBCL	GCB DLBCL	0	R-CHOP-Like Regimen	1	3	3.11	NA	306.6
GSM275225	Male	57	DLBCL	Unclassified DLBCL	0	R-CHOP-Like Regimen	2	2	NA	NA	1613.3
GSM275226	Male	30	DLBCL	ABC DLBCL	1	R-CHOP-Like Regimen	1	4	NA	2	368.65
GSM275227	Male	43	DLBCL	GCB DLBCL	0	R-CHOP-Like Regimen	1	2	NA	0	1478.25
GSM275228	FeMale	70	DLBCL	GCB DLBCL	0	R-CHOP-Like Regimen	1	2	0.82	0	248.2
GSM275229	Male	52	DLBCL	ABC DLBCL	0	R-CHOP-Like Regimen	NA	4	NA	1	740.95
GSM275230	Male	29	DLBCL	GCB DLBCL	0	R-CHOP-Like Regimen	1	2	0.9	1	751.9
GSM275231	FeMale	17	DLBCL	Unclassified DLBCL	0	R-CHOP-Like Regimen	1	2	0.9	0	773.8
GSM275232	Male	46	DLBCL	GCB DLBCL	0	R-CHOP-Like Regimen	1	2	0.9	0	795.7
GSM275233	Male	62	DLBCL	GCB DLBCL	1	R-CHOP-Like Regimen	1	3	0.9	0	222.65
GSM275234	Male	18	DLBCL	GCB DLBCL	0	R-CHOP-Like Regimen	NA	4	NA	NA	890.6
GSM275235	Male	51	DLBCL	ABC DLBCL	1	R-CHOP-Like Regimen	3	3	2	0	565.75
GSM275236	Male	76	DLBCL	ABC DLBCL	1	R-CHOP-Like Regimen	NA	2	NA	1	350.4
GSM275237	Male	71	DLBCL	ABC DLBCL	0	R-CHOP-Like Regimen	NA	2	NA	0	941.7
GSM275238	FeMale	64	DLBCL	ABC DLBCL	1	R-CHOP-Like Regimen	1	1	0.9	1	313.9
GSM275239	Male	48	DLBCL	Unclassified DLBCL	0	R-CHOP-Like Regimen	1	2	0.9	0	1003.75
GSM275240	FeMale	75	DLBCL	ABC DLBCL	0	R-CHOP-Like Regimen	NA	4	NA	NA	1011.05
GSM275241	Male	79	DLBCL	ABC DLBCL	0	R-CHOP-Like Regimen	1	1	0.9	1	1087.7
GSM275242	FeMale	51	DLBCL	ABC DLBCL	0	R-CHOP-Like Regimen	NA	3	NA	0	1197.2
GSM275243	Male	56	DLBCL	GCB DLBCL	0	R-CHOP-Like Regimen	NA	3	NA	0	1204.5
GSM275244	Male	23	DLBCL	Unclassified DLBCL	0	R-CHOP-Like Regimen	1	3	0.9	0	1230.05
GSM275245	Male	40	DLBCL	Unclassified DLBCL	0	R-CHOP-Like Regimen	1	4	0.9	NA	1255.6
GSM275246	FeMale	52	DLBCL	Unclassified DLBCL	0	R-CHOP-Like Regimen	NA	4	NA	1	1445.4
GSM275247	Male	71	DLBCL	ABC DLBCL	1	R-CHOP-Like Regimen	NA	3	NA	0	182.5
GSM275248	FeMale	65	DLBCL	GCB DLBCL	0	R-CHOP-Like Regimen	NA	4	NA	1	1467.3
GSM275249	Male	65	DLBCL	ABC DLBCL	0	R-CHOP-Like Regimen	NA	2	NA	0	1533
GSM275250	Male	40	DLBCL	GCB DLBCL	0	R-CHOP-Like Regimen	1	1	0.9	1	1584.1
GSM275251	Male	43	DLBCL	GCB DLBCL	0	R-CHOP-Like Regimen	NA	4	NA	1	1591.4
GSM275252	FeMale	71	DLBCL	Unclassified DLBCL	0	R-CHOP-Like Regimen	NA	3	NA	0	1613.3
GSM275253	Male	52	DLBCL	GCB DLBCL	1	R-CHOP-Like Regimen	1	3	0.9	0	981.85
GSM275254	Male	62	DLBCL	Unclassified DLBCL	1	R-CHOP-Like Regimen	1	3	0.9	0	1416.2
GSM275255	Male	49	DLBCL	GCB DLBCL	0	R-CHOP-Like Regimen	1	3	0.9	0	1657.1
GSM275256	FeMale	63	DLBCL	ABC DLBCL	0	R-CHOP-Like Regimen	2	4	0.97	1	1222.75
GSM275257	Male	58	DLBCL	Unclassified DLBCL	0	R-CHOP-Like Regimen	2	3	1.02	0	1456.35
GSM275258	FeMale	77	DLBCL	GCB DLBCL	0	R-CHOP-Like Regimen	1	3	0.91	0	916.15
GSM275259	Male	59	DLBCL	GCB DLBCL	0	R-CHOP-Like Regimen	NA	2	2.42	1	109.5
GSM275260	FeMale	74	DLBCL	GCB DLBCL	0	R-CHOP-Like Regimen	1	2	0.75	1	792.05
GSM275261	FeMale	74	DLBCL	ABC DLBCL	0	R-CHOP-Like Regimen	1	1	NA	0	262.8
GSM275262	FeMale	58	DLBCL	Unclassified DLBCL	0	R-CHOP-Like Regimen	1	2	NA	1	558.45
GSM275263	Male	80	DLBCL	GCB DLBCL	0	R-CHOP-Like Regimen	1	3	NA	0	478.15
GSM275264	FeMale	22	DLBCL	GCB DLBCL	0	R-CHOP-Like Regimen	2	4	2.69	2	511
GSM275265	Male	52	DLBCL	GCB DLBCL	1	R-CHOP-Like Regimen	2	4	NA	2	423.4
GSM275266	FeMale	47	DLBCL	GCB DLBCL	1	R-CHOP-Like Regimen	3	4	NA	2	200.75
GSM275267	Male	51	DLBCL	ABC DLBCL	0	R-CHOP-Like Regimen	0	3	1.05	0	536.55
GSM275268	FeMale	55	DLBCL	ABC DLBCL	0	R-CHOP-Like Regimen	1	4	1.12	3	1022
GSM275269	FeMale	50	DLBCL	ABC DLBCL	0	R-CHOP-Like Regimen	NA	4	1.51	NA	558.45
GSM275270	FeMale	54	DLBCL	GCB DLBCL	0	R-CHOP-Like Regimen	0	1	0.77	0	514.65
GSM275271	FeMale	64	DLBCL	ABC DLBCL	1	R-CHOP-Like Regimen	3	4	5.56	2	211.7
GSM275272	Male	42	DLBCL	ABC DLBCL	0	R-CHOP-Like Regimen	0	1	0.7	0	1175.3
GSM275273	FeMale	56	DLBCL	GCB DLBCL	0	R-CHOP-Like Regimen	1	2	1.07	NA	1591.4
GSM275274	Male	57	DLBCL	ABC DLBCL	1	R-CHOP-Like Regimen	2	4	1.8	1	383.25
GSM275275	Male	74	DLBCL	ABC DLBCL	1	R-CHOP-Like Regimen	3	4	0.71	2	149.65
GSM275276	FeMale	52	DLBCL	GCB DLBCL	0	R-CHOP-Like Regimen	1	2	0.9	0	1379.7
GSM275277	Male	46	DLBCL	ABC DLBCL	0	R-CHOP-Like Regimen	1	3	0.75	0	1284.8
GSM275278	FeMale	76	DLBCL	ABC DLBCL	0	R-CHOP-Like Regimen	1	3	0.8	0	1463.65
GSM275279	Male	62	DLBCL	ABC DLBCL	1	R-CHOP-Like Regimen	1	2	0.51	1	1394.3
GSM275280	FeMale	36	DLBCL	GCB DLBCL	0	R-CHOP-Like Regimen	1	1	0.72	1	1879.75
GSM275281	FeMale	62	DLBCL	GCB DLBCL	1	R-CHOP-Like Regimen	NA	4	2.22	NA	292
GSM275282	Male	54	DLBCL	GCB DLBCL	0	R-CHOP-Like Regimen	0	4	NA	1	1449.05
GSM275283	FeMale	43	DLBCL	GCB DLBCL	0	R-CHOP-Like Regimen	1	1	1.15	0	602.25
GSM275284	FeMale	49	DLBCL	GCB DLBCL	0	R-CHOP-Like Regimen	1	3	0.79	0	616.85
GSM275285	FeMale	57	DLBCL	GCB DLBCL	0	R-CHOP-Like Regimen	1	1	0.81	1	1960.05
GSM275286	FeMale	72	DLBCL	ABC DLBCL	0	R-CHOP-Like Regimen	1	1	NA	2	1543.95
GSM275287	FeMale	87	DLBCL	GCB DLBCL	1	R-CHOP-Like Regimen	2	2	1.06	1	193.45
GSM275288	Male	69	DLBCL	GCB DLBCL	0	R-CHOP-Like Regimen	0	1	0.7	0	182.5
GSM275289	FeMale	51	DLBCL	ABC DLBCL	0	R-CHOP-Like Regimen	2	3	7.62	1	226.3
GSM275290	Male	68	DLBCL	ABC DLBCL	0	R-CHOP-Like Regimen	0	2	0.93	1	244.55
GSM275291	Male	74	DLBCL	ABC DLBCL	1	R-CHOP-Like Regimen	1	2	1.32	0	76.65
GSM275292	Male	83	DLBCL	GCB DLBCL	0	R-CHOP-Like Regimen	1	2	2.44	1	270.1
GSM275293	FeMale	46	DLBCL	ABC DLBCL	0	R-CHOP-Like Regimen	0	3	NA	0	295.65
GSM275294	Male	76	DLBCL	GCB DLBCL	0	R-CHOP-Like Regimen	0	1	0.52	0	357.7
GSM275295	FeMale	49	DLBCL	GCB DLBCL	0	R-CHOP-Like Regimen	2	3	14.84	NA	292
GSM275296	FeMale	68	DLBCL	GCB DLBCL	0	R-CHOP-Like Regimen	3	3	1.88	NA	153.3
GSM275297	Male	45	DLBCL	ABC DLBCL	0	R-CHOP-Like Regimen	1	2	2.73	NA	244.55
GSM275298	FeMale	68	DLBCL	GCB DLBCL	0	R-CHOP-Like Regimen	0	1	1.32	NA	339.45
GSM275299	FeMale	63	DLBCL	ABC DLBCL	0	R-CHOP-Like Regimen	0	1	NA	1	430.7
GSM275300	FeMale	75	DLBCL	ABC DLBCL	0	R-CHOP-Like Regimen	1	2	0	1	146
GSM275301	Male	66	DLBCL	Unclassified DLBCL	0	R-CHOP-Like Regimen	0	2	0.93	0	584
GSM275302	Male	62	DLBCL	GCB DLBCL	0	R-CHOP-Like Regimen	2	4	1.09	1	580.35
GSM275303	Male	66	DLBCL	GCB DLBCL	0	R-CHOP-Like Regimen	1	2	NA	NA	237.25
GSM275304	Male	56	DLBCL	ABC DLBCL	1	R-CHOP-Like Regimen	1	4	1.69	2	167.9
GSM275305	FeMale	42	DLBCL	ABC DLBCL	1	R-CHOP-Like Regimen	1	3	2.85	1	441.65
GSM275306	FeMale	61	DLBCL	GCB DLBCL	0	R-CHOP-Like Regimen	1	1	1.12	1	171.55
GSM275307	FeMale	58	DLBCL	ABC DLBCL	1	R-CHOP-Like Regimen	1	4	2.51	1	423.4
GSM275308	Male	74	DLBCL	GCB DLBCL	1	R-CHOP-Like Regimen	2	3	1.05	NA	317.55
Additional file 1: Table S1b. Clinical Information of GSE11318.
	Gender	Age	Event	Chemotherapy	ECOG	Clinical Stage	LDH ratio	daysos
GSM274895	Male	52	1	CHOP-LikeRegimen	1	3	NA	978.2
GSM274896	Male	75	1	CHOP-LikeRegimen	0	3	1.12	299.3
GSM274897	Female	76	1	CHOP-LikeRegimen	3	1	1.01	927.1
GSM274898	Female	56	0	CHOP-LikeRegimen	1	3	1.38095	3529.55
GSM274899	Male	46	0	CHOP-LikeRegimen	1	2	0.68	1762.95
GSM274900	Male	36	0	CHOP-LikeRegimen	0	1	0.690476	2631.65
GSM274902	Male	62	0	CHOP-LikeRegimen	1	2	2.56	3701.1
GSM274904	Male	66	0	CHOP-LikeRegimen	1	1	NA	5624.65
GSM274905	Female	72	0	CHOP-LikeRegimen	1	1	0.775	2635.3
GSM274906	Male	72	0	CHOP-LikeRegimen	1	2	0.5	1492.85
GSM274907	Male	47	1	CHOP-LikeRegimen	0	1	1.15	3325.15
GSM274908	Female	84	1	CHOP-LikeRegimen	1	3	0.78	120.45
GSM274909	Female	56	0	CHOP-LikeRegimen	0	2	0.88	5197.6
GSM274910	Female	39	0	CHOP-LikeRegimen	0	3	0.609524	3233.9
GSM274911	Female	81	1	CHOP-LikeRegimen	3	2	0.4	1434.45
GSM274912	Male	72	1	CHOP-LikeRegimen	1	1	0.77	54.75
GSM274913	Male	52	0	CHOP-LikeRegimen	1	3	1.54	1423.5
GSM274914	Male	56	0	CHOP-LikeRegimen	1	2	1.7	1825
GSM274916	Male	62	0	CHOP-LikeRegimen	1	3	2.15	5325.35
GSM274917	Female	65	1	CHOP-LikeRegimen	1	3	0.863636	2033.05
GSM274918	Male	55	1	CHOP-LikeRegimen	1	4	2.11818	2533.1
GSM274919	Female	57	1	CHOP-LikeRegimen	2	4	2.18636	91.25
GSM274920	Male	77	1	CHOP-LikeRegimen	0	3	1.83636	2423.6
GSM274921	Female	63	1	CHOP-LikeRegimen	0	3	0.809091	843.15
GSM274922	Female	54	1	CHOP-LikeRegimen	3	4	1.64545	83.95
GSM274923	Male	41	1	CHOP-LikeRegimen	1	3	3.13636	259.15
GSM274925	Male	85	1	CHOP-LikeRegimen	0	2	1.21	1963.7
GSM274926	Female	75	1	CHOP-LikeRegimen	3	4	NA	124.1
GSM274927	Male	59	0	CHOP-LikeRegimen	0	1	0.61	2146.2
GSM274928	Female	76	0	CHOP-LikeRegimen	1	2	0.790476	3843.45
GSM274929	Male	78	0	CHOP-LikeRegimen	2	4	1.70952	3522.25
GSM274930	Male	42	0	CHOP-LikeRegimen	0	3	2.09	4077.05
GSM274931	Male	60	0	CHOP-LikeRegimen	0	1	0.671429	4120.85
GSM274932	Male	49	1	CHOP-LikeRegimen	2	4	5.70455	748.25
GSM274933	Female	63	1	CHOP-LikeRegimen	0	3	0.809091	843.15
GSM274934	Male	60	1	CHOP-LikeRegimen	0	4	0.98	824.9
GSM274935	Female	78	1	CHOP-LikeRegimen	1	4	1.56	485.45
GSM274936	Male	54	0	CHOP-LikeRegimen	1	1	0.61	2106.05
GSM274937	Male	67	0	CHOP-LikeRegimen	1	4	0.48	2357.9
GSM274939	Male	58	1	CHOP-LikeRegimen	1	4	1.37	386.9
GSM274941	Male	39	1	CHOP-LikeRegimen	1	2	0.99	226.3
GSM274942	Male	42	0	CHOP-LikeRegimen	1	2	1.68	2350.6
GSM274943	Male	64	0	CHOP-LikeRegimen	1	1	0.68	2595.15
GSM274944	Female	75	0	CHOP-LikeRegimen	1	1	0.49	2474.7
GSM274945	Female	62	1	CHOP-LikeRegimen	1	4	3.99	343.1
GSM274946	Female	61	0	CHOP-LikeRegimen	0	3	0.56	4277.8
GSM274947	Female	72	1	CHOP-LikeRegimen	0	4	0.77	1105.95
GSM274948	Female	59	1	CHOP-LikeRegimen	1	4	1.22	113.15
GSM274949	Male	64	1	CHOP-LikeRegimen	1	1	1.1	43.8
GSM274950	Female	75	1	CHOP-LikeRegimen	0	2	1.31	186.15
GSM274952	Female	70	1	CHOP-LikeRegimen	3	2	1.54	3876.3
GSM274953	Male	56	0	CHOP-LikeRegimen	1	4	5.8	4153.7
GSM274954	Male	64	1	CHOP-LikeRegimen	1	3	NA	138.7
GSM274955	Male	32	1	CHOP-LikeRegimen	1	4	1.66667	277.4
GSM274956	Male	35	0	CHOP-LikeRegimen	0	4	1.51	2974.75
GSM274957	Male	71	1	CHOP-LikeRegimen	0	2	0.68	1029.3
GSM274958	Male	35	1	CHOP-LikeRegimen	0	2	NA	620.5
GSM274959	Female	70	0	CHOP-LikeRegimen	0	2	0.76	2642.6
GSM274960	Male	68	0	CHOP-LikeRegimen	0	1	NA	2817.8
GSM274961	Female	49	0	CHOP-LikeRegimen	0	4	3.15714	3051.4
GSM274962	Male	79	1	CHOP-LikeRegimen	1	2	NA	1105.95
GSM274963	Female	60	0	CHOP-LikeRegimen	0	2	0.514286	2146.2
GSM274964	Female	72	1	CHOP-LikeRegimen	1	4	0.466	361.35
GSM274965	Male	47	0	CHOP-LikeRegimen	1	4	0.94	2062.25
GSM274967	Female	68	1	CHOP-LikeRegimen	2	4	1.9	445.3
GSM274968	Male	49	0	CHOP-LikeRegimen	2	4	0.82	3923.75
GSM274969	Female	50	0	CHOP-LikeRegimen	1	4	1.32	3197.4
GSM274970	Male	80	1	CHOP-LikeRegimen	1	2	0.74	908.85
GSM274971	Male	76	1	CHOP-LikeRegimen	1	2	0.49	463.55
GSM274972	Female	84	1	CHOP-LikeRegimen	1	1	1	73
GSM274973	Male	72	0	CHOP-LikeRegimen	1	2	0.66	204.4
GSM274974	Male	66	1	CHOP-LikeRegimen	2	4	2	105.85
GSM274975	Female	69	1	CHOP-LikeRegimen	1	2	0.814286	2733.85
GSM274976	Female	71	0	CHOP-LikeRegimen	1	1	0.48	1266.55
GSM274977	Male	44	0	CHOP-LikeRegimen	0	2	NA	7949.7
GSM274978	Male	14	0	CHOP-LikeRegimen	0	1	0.67	602.25
GSM274979	Male	45	0	CHOP-LikeRegimen	1	3	1.11	737.3
GSM274981	Female	26	0	CHOP-LikeRegimen	1	2	1.37	3843.45
GSM274982	Female	88	0	CHOP-LikeRegimen	1	2	0.74	1416.2
GSM274983	Male	54	1	CHOP-LikeRegimen	1	4	1.89	375.95
GSM274984	Male	67	1	CHOP-LikeRegimen	2	4	1.68	1971
GSM274985	Female	70	1	CHOP-LikeRegimen	1	2	0.9	1507.45
GSM274986	Male	56	0	CHOP-LikeRegimen	0	1	0.64	3715.7
GSM274991	Male	47	0	CHOP-LikeRegimen	1	2	0.842857	1251.95
GSM274993	Male	32	0	CHOP-LikeRegimen	1	4	0.64	1463.65
GSM274994	Male	45	0	CHOP-LikeRegimen	2	2	0.62	1565.85
GSM274995	Male	72	1	CHOP-LikeRegimen	1	4	6	76.65
GSM274996	Male	51	1	CHOP-LikeRegimen	1	2	1.33333	127.75
GSM274997	Female	45	0	CHOP-LikeRegimen	0	4	1.32273	6128.35
GSM274998	Female	59	0	CHOP-LikeRegimen	1	3	1.83	1500.15
GSM274999	Male	41	1	CHOP-LikeRegimen	0	2	1.96	2219.2
GSM275000	Male	62	1	CHOP-LikeRegimen	1	4	1.01	259.15
GSM275001	Male	74	1	CHOP-LikeRegimen	2	3	1.64	113.15
GSM275003	Female	66	1	CHOP-LikeRegimen	1	4	3.59048	120.45
GSM275005	Male	65	0	CHOP-LikeRegimen	1	2	NA	3456.55
GSM275006	Female	80	0	CHOP-LikeRegimen	1	3	0.8	1518.4
GSM275007	Male	69	0	CHOP-LikeRegimen	1	1	1.01	3540.5
GSM275008	Female	34	1	CHOP-LikeRegimen	2	4	1.4381	529.25
GSM275009	Male	50	0	CHOP-LikeRegimen	1	2	0.76	2427.25
GSM275010	Male	70	1	CHOP-LikeRegimen	3	2	1.68	251.85
GSM275011	Male	73	1	CHOP-LikeRegimen	2	4	0.6	478.15
GSM275012	Male	73	1	CHOP-LikeRegimen	1	3	0.68	401.5
GSM275013	Female	76	1	CHOP-LikeRegimen	2	2	1.32	124.1
GSM275014	Male	74	1	CHOP-LikeRegimen	0	2	1.87	945.35
GSM275015	Female	72	1	CHOP-LikeRegimen	1	3	1	894.25
GSM275016	Female	66	1	CHOP-LikeRegimen	2	4	10.34	43.8
GSM275017	Female	81	0	CHOP-LikeRegimen	1	4	0.66	2850.65
GSM275018	Female	77	1	CHOP-LikeRegimen	1	3	NA	777.45
GSM275020	Female	71	0	CHOP-LikeRegimen	1	4	1.92	2354.25
GSM275021	Male	67	1	CHOP-LikeRegimen	2	4	0.92	730
GSM275022	Male	74	1	CHOP-LikeRegimen	1	2	1.04	379.6
GSM275025	Male	45	1	CHOP-LikeRegimen	1	4	6.13	219
GSM275026	Female	58	1	CHOP-LikeRegimen	1	2	0.72	452.6
GSM275027	Male	83	1	CHOP-LikeRegimen	3	4	NA	58.4
GSM275028	Female	64	1	CHOP-LikeRegimen	2	3	1.47	365
GSM275029	Female	64	1	CHOP-LikeRegimen	1	4	1.44	171.55
GSM275030	Female	60	1	CHOP-LikeRegimen	1	4	2.78	394.2
GSM275031	Male	69	1	CHOP-LikeRegimen	2	4	NA	1189.9
GSM275032	Male	78	1	CHOP-LikeRegimen	1	2	4.15	153.3
GSM275033	Female	60	0	CHOP-LikeRegimen	1	3	1.78	1211.8
GSM275034	Female	55	1	CHOP-LikeRegimen	1	2	1.16	511
GSM275035	Female	66	1	CHOP-LikeRegimen	1	1	0.74	350.4
GSM275036	Female	81	0	CHOP-LikeRegimen	1	2	0.82	2781.3
GSM275037	Female	81	1	CHOP-LikeRegimen	2	4	NA	2482
GSM275038	Female	66	0	CHOP-LikeRegimen	1	4	NA	905.2
GSM275039	Male	46	1	CHOP-LikeRegimen	3	3	10.2	678.9
GSM275040	Female	75	1	CHOP-LikeRegimen	2	2	0.78	1007.4
GSM275041	Male	75	1	CHOP-LikeRegimen	2	4	2.8	262.8
GSM275042	Male	40	1	CHOP-LikeRegimen	0	2	0.91	580.35
GSM275043	Female	52	0	CHOP-LikeRegimen	0	1	0.6	1241
GSM275044	Female	81	1	CHOP-LikeRegimen	1	2	0.85	1306.7
GSM275045	Male	50	0	CHOP-LikeRegimen	1	2	1.42	3084.25
GSM275046	Female	59	0	CHOP-LikeRegimen	1	1	0.98	3533.2
GSM275049	Female	52	1	CHOP-LikeRegimen	1	4	2.61905	430.7
GSM275050	Male	61	0	CHOP-LikeRegimen	0	1	0.72	3343.4
GSM275051	Female	74	0	CHOP-LikeRegimen	3	2	1.4619	3292.3
GSM275052	Female	65	1	CHOP-LikeRegimen	3	4	3.72857	1631.55
GSM275053	Male	42	0	CHOP-LikeRegimen	1	3	0.85	598.6
GSM275054	Female	46	0	CHOP-LikeRegimen	2	3	1.24	1803.1
GSM275055	Male	45	0	CHOP-LikeRegimen	0	2	0.88	1912.6
GSM275056	Male	58	1	CHOP-LikeRegimen	2	2	1.05	226.3
GSM275057	Male	79	1	CHOP-LikeRegimen	1	1	NA	40.15
GSM275058	Male	67	0	CHOP-LikeRegimen	1	1	0.74	1222.75
GSM275060	Male	56	1	CHOP-LikeRegimen	2	2	1.19	700.8
GSM275061	Female	59	1	CHOP-LikeRegimen	1	4	2.38	368.65
GSM275062	Male	43	0	CHOP-LikeRegimen	0	3	0.72	3646.35
GSM275063	Female	65	1	CHOP-LikeRegimen	2	4	0.05	135.05
GSM275064	Male	61	1	CHOP-LikeRegimen	1	4	1.41	4022.3
GSM275065	Male	77	1	CHOP-LikeRegimen	NA	4	0.8	598.6
GSM275067	Male	85	1	CHOP-LikeRegimen	1	2	0.82	551.15
GSM275068	Female	72	0	CHOP-LikeRegimen	1	2	1.2	609.55
GSM275069	Male	79	1	CHOP-LikeRegimen	2	3	1.17	219
GSM275070	Male	83	1	CHOP-LikeRegimen	2	3	0.96	120.45
GSM275071	Female	55	0	CHOP-LikeRegimen	1	3	0.62	2452.8
GSM275072	Female	70	1	CHOP-LikeRegimen	2	4	1.01	824.9
GSM275074	Female	79	0	CHOP-LikeRegimen	1	1	0.52	4504.1
GSM275075	Female	59	1	CHOP-LikeRegimen	1	4	1.82273	1142.45
GSM286852	Male	NA	1	NA	NA	NA	NA	1558.55
GSM286853	Male	NA	NA	NA	NA	NA	NA	NA
GSM286854	Male	NA	1	NA	NA	NA	NA	507.35
GSM286855	Female	NA	0	NA	NA	NA	NA	5252.35
GSM286856	Male	NA	0	NA	NA	NA	NA	2971.1
GSM286857	Female	NA	0	NA	NA	NA	NA	1514.75
GSM286858	Female	NA	0	NA	NA	NA	NA	580.35
GSM286859	Female	NA	0	NA	NA	NA	NA	4529.65
GSM286860	Female	NA	0	NA	NA	NA	NA	255.5
GSM286861	Female	NA	0	NA	NA	NA	NA	3270.4
GSM286862	Female	NA	0	NA	NA	NA	NA	2901.75
GSM286863	Male	NA	1	NA	NA	NA	NA	361.35
GSM286864	Male	NA	0	NA	NA	NA	NA	463.55
GSM286865	Male	NA	0	NA	NA	NA	NA	317.55
GSM286866	Female	NA	NA	NA	NA	NA	NA	NA
GSM286867	Female	NA	0	NA	NA	NA	NA	2416.3
GSM286868	Male	NA	1	NA	NA	NA	NA	361.35
GSM286869	Male	NA	1	NA	NA	NA	NA	116.8
GSM286870	Female	NA	1	NA	NA	NA	NA	481.8
GSM286871	Male	NA	0	NA	NA	NA	NA	1744.7
GSM286872	Female	NA	0	NA	NA	NA	NA	2230.15
GSM286873	Male	NA	0	NA	NA	NA	NA	4463.95
GSM286874	Male	NA	0	NA	NA	NA	NA	1558.55
GSM286875	Female	NA	1	NA	NA	NA	NA	481.8
GSM286876	Male	NA	NA	NA	NA	NA	NA	NA
GSM286877	Male	NA	0	NA	NA	NA	NA	755.55
GSM286878	Male	NA	1	NA	NA	NA	NA	248.2
GSM286879	Female	NA	0	NA	NA	NA	NA	719.05
GSM286880	Male	NA	0	NA	NA	NA	NA	3321.5
GSM286881	Female	NA	0	NA	NA	NA	NA	2595.15
GSM286882	Female	NA	0	NA	NA	NA	NA	7237.95
GSM286883	Female	NA	1	NA	NA	NA	NA	379.6
GSM286884	Female	NA	1	NA	NA	NA	NA	281.05
GSM286885	Male	NA	1	NA	NA	NA	NA	251.85
GSM286888	Male	NA	1	NA	NA	NA	NA	365
GSM286889	Female	NA	1	NA	NA	NA	NA	438
GSM286890	Male	NA	0	NA	NA	NA	NA	350.4
GSM286891	Male	NA	1	NA	NA	NA	NA	478.15
GSM286892	Male	NA	1	NA	NA	NA	NA	58.4
Additional file 1: Table S1c. Clinical Information of GSE34171.
	daysos	event
GSM844242	103	1
GSM844243	2483	0
GSM844244	7	1
GSM844245	2599	0
GSM844247	334	0
GSM844248	676	1
GSM844249	1886	0
GSM844250	1984	0
GSM844251	2171	0
GSM844253	2056	0
GSM844254	1879	0
GSM844255	813	1
GSM844257	1714	0
GSM844258	604	1
GSM844259	116	1
GSM844260	1799	0
GSM844263	1656	0
GSM844265	1640	0
GSM844266	1658	0
GSM844267	1262	0
GSM844268	1490	0
GSM844269	1301	0
GSM844270	1873	0
GSM844271	1539	0
GSM844272	308	0
GSM844274	1219	0
GSM844275	1234	0
GSM844276	63	1
GSM844277	166	0
GSM844279	826	0
GSM844280	340	1
GSM844281	2171	0
GSM844283	1619	0
GSM844284	1403	0
GSM844285	685	1
GSM844286	904	0
GSM844287	382	1
GSM844288	1948	0
GSM844289	2451	0
GSM844290	522	0
GSM844291	1728	0
GSM844292	311	1
GSM844293	1234	0
GSM844294	2434	0
GSM844295	848	1
GSM844298	2751	0
GSM844299	1676	0
GSM844300	1221	1
GSM844301	2712	0
GSM844302	1789	0
GSM844303	2331	0
GSM844304	1608	0
GSM844307	228	1
GSM844308	397	1
GSM844309	1848	0
GSM844311	2176	0
GSM844312	1208	0
GSM844314	2328	0
GSM844315	342	0
GSM844316	2201	0
GSM844317	51	1
GSM844319	991	1
GSM844321	2431	0
GSM844323	169	0
GSM844324	1844	0
GSM844325	1933	0
GSM844329	391	0
GSM844332	1106	0
