# Supplementary material for: A novel NET-related gene signature for predicting DLBCL prognosis
Source: J Transl Med. 2023 Sep 16;21:630. doi: 10.1186/s12967-023-04494-9 (PMC10504796; doi:10.1186/s12967-023-04494-9)
Supplement: Supplementary file 3 — Additional file 3: Table S3. Differentially expressed genes of the training dataset. [file 12967_2023_4494_MOESM3_ESM.xlsx]

## Sheet: DEGs
Additional file 3: Table S3. Differentially expressed genes of the training dataset.
Gene	logFC	AveExpr	t	P.Value	adj.P.Val	B	group
UBXN4	-4.63231	9.95734	-54.8645	2.95698e-152	6.16737e-148	337.351	down
FOLR1	-5.48543	9.97672	-51.8897	4.67382e-146	4.8741e-142	323.225	down
APPBP2	-2.54636	9.1245	-50.4878	4.91667e-143	3.41824e-139	316.332	down
NAA15	-4.23003	8.89593	-48.9389	1.28809e-139	6.71641e-136	308.53	down
TGS1	-3.09229	8.75448	-42.5313	1.63328e-124	6.81305e-121	274.003	down
RIF1	-4.69311	7.45894	-41.1038	6.41204e-121	2.22893e-117	265.776	down
SRRM2	2.53247	11.8808	40.8435	2.96501e-120	8.83446e-117	264.253	up
AASDH	-3.1134	8.35269	-40.1509	1.80419e-118	4.70375e-115	260.167	down
PPIG	-3.04443	9.80533	-39.6455	3.73303e-117	8.65108e-114	257.153	down
TNKS2	-3.39199	9.3228	-39.4936	9.32394e-117	1.94469e-113	256.242	down
AP2M1	1.82679	11.9596	39.1198	8.97291e-116	1.70135e-112	253.989	up
SNRNP70	2.20039	11.6914	38.4284	6.15136e-114	1.06916e-110	249.782	up
MIS18BP1	-6.66257	6.7647	-38.3577	9.50564e-114	1.52507e-110	249.349	down
GANAB	2.37899	11.0247	37.4904	2.07055e-111	3.08468e-108	243.99	up
ZC3H15	-3.25581	11.2455	-36.9842	4.98307e-110	6.92879e-107	240.823	down
RSRC1	-3.44338	8.48841	-36.8255	1.35856e-109	1.77097e-106	239.825	down
CDK5RAP3	1.97389	11.9031	36.6304	4.68155e-109	5.74371e-106	238.593	up
E2F4	1.43495	10.6538	36.4206	1.78003e-108	2.06256e-105	237.263	up
OR7E104P	2.04368	10.9249	36.2273	6.11816e-108	6.71613e-105	236.033	up
IRF3	1.82693	10.8924	35.7895	1.01822e-106	1.06185e-103	233.233	up
RSF1	-2.0906	9.53818	-35.651	2.489e-106	2.47205e-103	232.343	down
EPRS1	-3.34121	10.3627	-35.63	2.85128e-106	2.70314e-103	232.207	down
FAXDC2	2.21806	10.9936	35.5449	4.94651e-106	4.48562e-103	231.658	up
H4C3	-3.47754	9.76921	-35.4044	1.2306e-105	1.06944e-102	230.751	down
SF1	2.08335	12.0482	34.9648	2.1599e-104	1.80196e-101	227.897	up
CCDC18	-5.38105	5.99424	-34.5404	3.51098e-103	2.81648e-100	225.119	down
NPEPPS	-1.91743	10.0291	-34.1367	5.0804e-102	3.92452e-99	222.456	down
CPSF7	1.67288	11.0909	34.0316	1.02189e-101	7.61196e-99	221.76	up
ZNF800	-2.92695	8.22324	-33.9686	1.55397e-101	1.11763e-98	221.342	down
GDI1	2.09632	11.791	33.7133	8.54871e-101	5.94335e-98	219.643	up
ACIN1	2.4008	9.53371	33.3459	1.00773e-99	6.78007e-97	217.185	up
CALCOCO1	2.48594	9.44483	33.2525	1.89213e-99	1.23325e-96	216.557	up
CHD8	1.96009	10.1415	33.1926	2.83534e-99	1.79202e-96	216.154	up
ZHX1	-1.78489	9.04621	-33.0325	8.37822e-99	5.13954e-96	215.074	down
U2AF2	1.88954	11.7734	32.5271	2.61184e-97	1.52064e-94	211.645	up
TAF1B	-2.42577	8.68609	-32.5264	2.62468e-97	1.52064e-94	211.64	down
DNAJB14	-3.13	9.19494	-32.4625	4.06233e-97	2.28995e-94	211.205	down
KRR1	-1.78465	10.4672	-32.4237	5.30023e-97	2.90913e-94	210.94	down
UBA1	2.5047	13.0117	32.1674	3.07877e-96	1.64651e-93	209.186	up
LYRM2	-2.4009	9.5787	-32.066	6.18931e-96	3.22726e-93	208.49	down
ESF1	-2.99049	8.65261	-31.9049	1.88302e-95	9.57906e-93	207.381	down
STX16	1.53032	11.4819	31.5537	2.15027e-94	1.06782e-91	204.953	up
MLLT6	2.31768	10.5872	31.3605	8.264e-94	4.00842e-91	203.611	up
LENG8	3.12875	9.85426	31.3075	1.1967e-93	5.67264e-91	203.241	up
PABPN1	2.1177	10.1369	31.2154	2.2792e-93	1.05472e-90	202.599	up
CWC27	-1.76735	9.82965	-31.2125	2.32618e-93	1.05472e-90	202.579	down
TALAM1	-3.81089	8.58609	-31.044	7.57853e-93	3.36309e-90	201.401	down
ZMAT3	-3.28304	9.88022	-31.0164	9.19495e-93	3.9954e-90	201.208	down
SECISBP2	-2.43551	9.81848	-30.8963	2.14035e-92	9.11045e-90	200.366	down
SSB	-2.55378	10.505	-30.8161	3.7656e-92	1.57078e-89	199.802	down
EML3	2.18821	10.0231	30.8018	4.1644e-92	1.70308e-89	199.702	up
EIF4G1	2.03091	11.1605	30.763	5.47618e-92	2.19648e-89	199.429	up
LYPLA2	1.54801	10.6696	30.7323	6.80111e-92	2.67103e-89	199.213	up
ADPGK	1.38365	11.5507	30.7299	6.91546e-92	2.67103e-89	199.196	up
USP37	-3.83429	6.56125	-30.6198	1.50573e-91	5.71001e-89	198.42	down
TBC1D10B	1.78971	10.4811	30.5761	2.05063e-91	7.63751e-89	198.112	up
RAB5B	2.03892	9.60703	30.493	3.69427e-91	1.35178e-88	197.525	up
GOLGA2	1.56724	9.7612	30.3622	9.3477e-91	3.35191e-88	196.6	up
TMEM184C	-1.46966	9.20864	-30.3602	9.48184e-91	3.35191e-88	196.585	down
SDAD1	-2.02903	9.63437	-30.3073	1.38157e-90	4.80257e-88	196.21	down
AZI2	-1.98524	9.0269	-30.2786	1.69432e-90	5.79319e-88	196.006	down
INPPL1	2.13033	9.93642	30.215	2.66526e-90	8.96603e-88	195.555	up
HGS	1.83156	10.8505	30.2124	2.71501e-90	8.98841e-88	195.536	up
GRK2	1.83911	9.89157	30.1231	5.13003e-90	1.67183e-87	194.902	up
ARFGAP2	1.81115	10.9846	30.0917	6.41799e-90	2.05939e-87	194.678	up
YIPF5	-1.43502	11.5216	-29.9747	1.48133e-89	4.68123e-87	193.844	down
IFNGR2	1.50881	12.0707	29.8153	4.63905e-89	1.44413e-86	192.706	up
PPP3R1	-1.95017	8.47532	-29.8038	5.03801e-89	1.54526e-86	192.623	down
PSME3	1.61028	11.4797	29.7171	9.39294e-89	2.83926e-86	192.002	up
MLF2	1.81701	11.1195	29.6848	1.18439e-88	3.52898e-86	191.771	up
TMEM265	1.71167	8.41813	29.6516	1.50393e-88	4.41795e-86	191.533	up
PPP2R5E	-1.59147	10.8858	-29.5522	3.07796e-88	8.91624e-86	190.818	down
LINC01000	2.75821	10.6243	29.5074	4.25001e-88	1.21428e-85	190.496	up
STK11	1.65643	9.19228	29.417	8.16003e-88	2.29992e-85	189.846	up
EIF5	-1.85959	12.1066	-29.287	2.0904e-87	5.81326e-85	188.907	down
PFN1	1.61702	14.4162	29.2741	2.29425e-87	6.29621e-85	188.815	up
PKM	2.30007	13.2841	29.2232	3.3185e-87	8.98884e-85	188.446	up
FKBP1A	1.45484	12.7475	29.0952	8.39919e-87	2.24592e-84	187.52	up
THRAP3	1.32564	10.7893	29.0577	1.10268e-86	2.91123e-84	187.249	up
FAM193B	1.79008	10.3361	28.987	1.84497e-86	4.81008e-84	186.735	up
NFATC2IP	2.05119	11.554	28.9797	1.9449e-86	5.00799e-84	186.683	up
RNH1	1.85792	11.4938	28.8757	4.1501e-86	1.05559e-83	185.927	up
ARF1	1.40338	13.0294	28.8447	5.20134e-86	1.30704e-83	185.701	up
ZCRB1	-1.45539	11.8136	-28.8194	6.25734e-86	1.55368e-83	185.517	down
ACADVL	1.92531	11.0294	28.8084	6.77982e-86	1.66361e-83	185.437	up
GRINA	3.02916	10.1265	28.7883	7.85263e-86	1.90445e-83	185.29	up
NPIPA1	2.51721	11.7786	28.7698	8.99054e-86	2.15535e-83	185.156	up
PSMC6	-1.42228	12.2228	-28.7291	1.20981e-85	2.86738e-83	184.859	down
FBXL4	-2.0691	8.4151	-28.7058	1.43445e-85	3.36162e-83	184.689	down
SPATA24	1.80818	10.7111	28.544	4.69375e-85	1.08775e-82	183.507	up
NUDCD2	-1.6485	11.024	-28.4895	7.00062e-85	1.60453e-82	183.108	down
NUCB1	2.69242	10.3763	28.4241	1.13118e-84	2.56445e-82	182.629	up
ZFC3H1	1.41975	10.904	28.3812	1.55054e-84	3.47737e-82	182.315	up
FAM204A	-1.60969	10.5214	-28.3186	2.45853e-84	5.45507e-82	181.855	down
STRN4	2.02158	8.91378	28.2694	3.53159e-84	7.75351e-82	181.494	up
PRKACA	2.18522	9.46942	28.2061	5.63354e-84	1.22394e-81	181.028	up
TMEM259	2.06153	9.77572	28.157	8.09021e-84	1.73956e-81	180.667	up
DCAF15	2.6924	8.65258	28.0727	1.50831e-83	3.21007e-81	180.045	up
RASEF	-3.78493	8.60732	-28.0538	1.73404e-83	3.65322e-81	179.906	down
MLEC	-1.98995	10.1308	-27.979	3.01613e-83	6.29074e-81	179.354	down
ATG12	-1.61431	10.4875	-27.9121	4.95269e-83	1.02275e-80	178.859	down
SPATS2	-2.4202	9.203	-27.898	5.50021e-83	1.12469e-80	178.755	down
DMWD	1.81573	9.3781	27.8862	6.00327e-83	1.21563e-80	178.667	up
MRPL38	2.12412	9.55056	27.8238	9.53533e-83	1.91229e-80	178.206	up
BCAP29	-1.95829	9.93047	-27.7928	1.20075e-82	2.38514e-80	177.976	down
C18orf21	-1.59971	10.6382	-27.7614	1.51555e-82	2.98206e-80	177.743	down
CCAR1	-2.775	10.6183	-27.731	1.90035e-82	3.70425e-80	177.518	down
UBE2Z	1.09642	11.5402	27.6404	3.72904e-82	7.20154e-80	176.845	up
SIRT6	1.58534	9.194	27.6228	4.24958e-82	8.13152e-80	176.715	up
CTSZ	-2.93349	11.1688	-27.5824	5.74363e-82	1.08905e-79	176.414	down
SMIM26	-1.34961	12.0108	-27.5652	6.53219e-82	1.2274e-79	176.286	down
DAZAP1	1.77089	12.3148	27.5384	7.9723e-82	1.48463e-79	176.087	up
ARID1A	1.73459	11.7274	27.5202	9.13729e-82	1.68652e-79	175.951	up
TAPBP	2.14061	12.527	27.4293	1.80083e-81	3.29473e-79	175.274	up
TCF25	1.31025	11.8772	27.4171	1.97245e-81	3.57734e-79	175.183	up
RP9	-1.71096	9.48505	-27.2794	5.53028e-81	9.94354e-79	174.154	down
ARHGDIA	1.52914	11.782	27.2428	7.27102e-81	1.29617e-78	173.881	up
ZBTB21	-1.97204	9.01176	-27.2246	8.3349e-81	1.47323e-78	173.745	down
KLHDC3	1.81539	9.81259	27.2048	9.67252e-81	1.69529e-78	173.597	up
CTDSP2	1.50536	11.8918	27.1357	1.62488e-80	2.82418e-78	173.079	up
UBR4	1.55215	11.487	27.1154	1.89204e-80	3.26134e-78	172.927	up
SLC30A5	-1.30942	10.0366	-27.0943	2.21731e-80	3.79068e-78	172.769	down
PPP1R10	1.80441	10.193	27.0705	2.65177e-80	4.49658e-78	172.59	up
TLE5	1.65457	10.5134	27.0648	2.76815e-80	4.65607e-78	172.547	up
CCDC88C	2.39394	10.4686	27.0287	3.63011e-80	6.05706e-78	172.277	up
BRD9	1.56527	10.5047	27.0209	3.85098e-80	6.3746e-78	172.218	up
OS9	1.46579	11.7426	27.0191	3.90308e-80	6.40996e-78	172.205	up
MAF1	1.60985	10.6843	26.916	8.48105e-80	1.38195e-77	171.43	up
MPHOSPH10	-1.36699	10.0711	-26.9034	9.33202e-80	1.50882e-77	171.335	down
RNPS1	1.34385	12.6978	26.8431	1.46967e-79	2.35792e-77	170.882	up
BECN1	0.987358	11.3125	26.8212	1.7349e-79	2.7622e-77	170.716	no_change
SETD5	1.72899	11.5579	26.6886	4.72399e-79	7.46426e-77	169.717	up
TLN1	3.11861	9.07857	26.5597	1.25374e-78	1.96611e-76	168.743	up
PIGS	2.01843	9.80035	26.5105	1.82172e-78	2.83549e-76	168.37	up
CPSF1	1.78061	10.5617	26.5059	1.88529e-78	2.9127e-76	168.336	up
DYRK2	-3.42359	7.80251	-26.453	2.81798e-78	4.32167e-76	167.934	down
DBNL	1.74947	10.2171	26.4006	4.19463e-78	6.38595e-76	167.538	up
FAM168B	1.39525	10.4859	26.2352	1.47763e-77	2.23326e-75	166.281	up
SKIV2L	1.63457	9.77151	26.2116	1.76856e-77	2.65373e-75	166.102	up
KLHDC4	1.77462	10.1037	26.1139	3.72839e-77	5.5545e-75	165.357	up
GIGYF1	2.33155	8.69335	26.1022	4.07521e-77	6.02813e-75	165.269	up
RFK	-1.67295	10.493	-26.0863	4.60329e-77	6.76133e-75	165.147	down
EMSY	-1.59157	8.36832	-25.9292	1.53084e-76	2.23278e-74	163.948	down
IMPA1	-1.27264	11.6252	-25.9197	1.64639e-76	2.38463e-74	163.875	down
CAPNS1	1.59473	12.515	25.903	1.87054e-76	2.6906e-74	163.748	up
KAT5	1.38384	10.0526	25.8726	2.36265e-76	3.37519e-74	163.515	up
ZFP91	1.11204	11.0003	25.8079	3.88017e-76	5.50536e-74	163.02	up
SLC16A7	-3.92697	7.81889	-25.7547	5.83697e-76	8.22579e-74	162.612	down
R3HDM4	1.41812	12.1761	25.6693	1.12462e-75	1.57424e-73	161.958	up
IGHMBP2	1.20134	9.52712	25.661	1.19871e-75	1.66677e-73	161.894	up
RAB5C	1.6539	10.8555	25.6048	1.84794e-75	2.55248e-73	161.462	up
TMEM199	1.12061	10.1555	25.563	2.54967e-75	3.49859e-73	161.141	up
SRSF5	1.33188	12.8861	25.5195	3.56593e-75	4.86109e-73	160.806	up
LIMD2	2.7332	9.5837	25.4916	4.41973e-75	5.98587e-73	160.592	up
PSD4	1.44219	9.87314	25.4832	4.71669e-75	6.34683e-73	160.527	up
CDC34	1.24435	9.9521	25.4338	6.90614e-75	9.23342e-73	160.147	up
EPOR	2.16377	9.88937	25.3823	1.02753e-74	1.36504e-72	159.75	up
H1-5	-4.57426	5.62731	-25.3766	1.07376e-74	1.41743e-72	159.706	down
MMUT	-1.53188	10.5411	-25.3356	1.47403e-74	1.93357e-72	159.39	down
PPM1G	2.01845	10.4483	25.3085	1.81741e-74	2.36911e-72	159.181	up
FMNL1	2.18723	9.71791	25.2832	2.21062e-74	2.86378e-72	158.985	up
TDP2	-1.05104	12.1845	-25.2008	4.1833e-74	5.38587e-72	158.349	down
INO80E	1.31712	9.9811	25.1444	6.48067e-74	8.29248e-72	157.912	up
SYMPK	1.77665	10.1416	25.1256	7.49617e-74	9.53339e-72	157.767	up
WASHC1	-2.6123	8.07562	-25.0312	1.55894e-73	1.97059e-71	157.036	down
SEC24C	1.34913	11.011	25.0156	1.7601e-73	2.21147e-71	156.915	up
ADRM1	1.2707	11.2038	25.0141	1.78118e-73	2.22456e-71	156.903	up
OGDH	2.48081	9.05889	24.992	2.11471e-73	2.62539e-71	156.732	up
SIN3B	1.46148	9.04108	24.9642	2.62395e-73	3.23832e-71	156.516	up
FIZ1	1.89327	9.24194	24.9572	2.7714e-73	3.40018e-71	156.462	up
PSMD3	1.57439	10.7596	24.9218	3.65006e-73	4.452e-71	156.187	up
FBXL17	-1.78884	9.56919	-24.9002	4.31851e-73	5.23669e-71	156.019	down
POM121L12	2.72538	8.19508	24.8973	4.41618e-73	5.32418e-71	155.997	up
GTPBP2	1.54534	9.57652	24.8674	5.57493e-73	6.68255e-71	155.764	up
DYNC1LI1	-1.28002	10.0222	-24.8282	7.56313e-73	8.96891e-71	155.46	down
CHCHD1	-1.45261	11.9363	-24.8281	7.56834e-73	8.96891e-71	155.459	down
FNBP4	1.42973	11.2287	24.7902	1.01752e-72	1.19901e-70	155.164	up
PPP1R9B	2.95611	9.75851	24.7813	1.09039e-72	1.27766e-70	155.095	up
TRMT1L	-1.48706	9.57931	-24.7685	1.20447e-72	1.40345e-70	154.995	down
IFFO1	1.39428	10.5183	24.7675	1.21453e-72	1.4073e-70	154.987	up
FRG1	-1.4017	11.047	-24.7562	1.32584e-72	1.52779e-70	154.9	down
PPP2R1A	1.54328	10.6422	24.7379	1.53009e-72	1.75347e-70	154.757	up
SEC61A2	1.55406	8.50736	24.7257	1.68261e-72	1.91771e-70	154.662	up
SBF1	1.83497	10.1004	24.6681	2.63693e-72	2.98905e-70	154.213	up
RPF2	-1.66013	11.0173	-24.6337	3.45095e-72	3.89062e-70	153.945	down
NBEAL2	2.45062	9.58629	24.6203	3.83272e-72	4.2978e-70	153.84	up
TRIM23	-2.79827	7.67116	-24.6052	4.31231e-72	4.80973e-70	153.722	down
THUMPD1	-1.53172	10.5705	-24.5736	5.52135e-72	6.12546e-70	153.476	down
ESCO2	-2.60621	7.60548	-24.5627	6.00942e-72	6.63167e-70	153.391	down
STAT6	1.39709	12.5718	24.5619	6.04921e-72	6.64044e-70	153.385	up
GBF1	1.47043	9.38411	24.4714	1.22837e-71	1.34136e-69	152.678	up
ZNF692	1.58992	9.36294	24.4632	1.31005e-71	1.42312e-69	152.613	up
C9orf85	-1.85573	9.42052	-24.4492	1.46164e-71	1.57955e-69	152.504	down
SMIM19	-1.62751	11.6979	-24.4136	1.93223e-71	2.07734e-69	152.226	down
HDAC6	1.53674	10.2461	24.4057	2.05577e-71	2.19883e-69	152.164	up
GSKIP	-1.33732	11.2259	-24.4026	2.10569e-71	2.24073e-69	152.14	down
MADD	1.55598	9.94244	24.3778	2.55793e-71	2.70816e-69	151.946	up
SPI1	2.76575	8.66966	24.3666	2.79316e-71	2.94227e-69	151.858	up
INPP5D	1.6516	11.9937	24.3571	3.00956e-71	3.15429e-69	151.783	up
CWC22	-1.01995	10.0558	-24.2987	4.76175e-71	4.96579e-69	151.325	down
CEP250	1.3576	9.48774	24.2008	1.02713e-70	1.06582e-68	150.558	up
TAF1D	-1.84858	11.435	-24.1801	1.20888e-70	1.24819e-68	150.395	down
NBPF1	1.50936	11.8758	24.1684	1.32548e-70	1.36185e-68	150.304	up
EDNRB	-2.31797	8.40082	-24.1615	1.40006e-70	1.43142e-68	150.249	down
ASXL2	1.32406	11.106	24.1055	2.17579e-70	2.21368e-68	149.809	up
MAN2C1	1.67272	9.24158	24.0914	2.43023e-70	2.46055e-68	149.698	up
BAG4	-1.35059	10.5374	-24.0874	2.50821e-70	2.52724e-68	149.667	down
CTBS	-1.70756	9.68189	-24.0342	3.81466e-70	3.82511e-68	149.248	down
HCLS1	1.53479	13.2483	23.9694	6.35866e-70	6.34557e-68	148.738	up
DHX36	-2.30787	10.31	-23.96	6.84786e-70	6.80123e-68	148.664	down
CXXC1	1.45671	11.674	23.9133	9.90241e-70	9.78837e-68	148.296	up
AK9	-3.89985	5.8639	-23.8989	1.10961e-69	1.09166e-67	148.183	down
ZNF148	-1.74537	9.70901	-23.8918	1.17391e-69	1.14949e-67	148.127	down
PWP1	-1.61055	11.5427	-23.8692	1.40323e-69	1.36762e-67	147.948	down
ZNF778	2.37329	7.38758	23.8586	1.52537e-69	1.47975e-67	147.865	up
SIRT3	1.04268	9.53861	23.8577	1.53642e-69	1.48357e-67	147.858	up
UBE2V2	-1.29609	11.473	-23.856	1.55692e-69	1.49644e-67	147.845	down
SRSF2	0.935874	13.7991	23.7917	2.58942e-69	2.47741e-67	147.337	no_change
TOP3B	2.89153	7.31773	23.7882	2.66228e-69	2.53549e-67	147.309	up
BMT2	-1.69889	9.46589	-23.787	2.68808e-69	2.54842e-67	147.3	down
RABGEF1P1	1.42805	9.72737	23.7759	2.93388e-69	2.76887e-67	147.212	up
HNRNPUL1	1.4036	12.0723	23.7568	3.41148e-69	3.2051e-67	147.062	up
PNPLA6	1.89796	9.884	23.7475	3.67291e-69	3.43524e-67	146.988	up
ZNF14	-1.56331	9.00021	-23.7419	3.83944e-69	3.57497e-67	146.944	down
FAM111B	-4.14974	6.25207	-23.7299	4.22142e-69	3.91316e-67	146.849	down
AGPAT1	1.40572	10.393	23.7293	4.24139e-69	3.91428e-67	146.844	up
ZNF384	1.28661	10.4607	23.709	4.98371e-69	4.57908e-67	146.683	up
YTHDC1	0.913695	12.0894	23.6961	5.52086e-69	5.05038e-67	146.581	no_change
TBC1D14	1.18481	10.3897	23.6657	7.01947e-69	6.39323e-67	146.342	up
HLA-J	2.13079	12.7883	23.6431	8.40198e-69	7.61913e-67	146.162	up
COX11	-1.48882	11.526	-23.6421	8.46873e-69	7.64642e-67	146.154	down
RAPGEF1	1.82528	11.0143	23.616	1.04149e-68	9.3631e-67	145.948	up
EWSR1	1.02205	12.3058	23.5688	1.51446e-68	1.35567e-66	145.574	up
ARHGAP33	2.59949	8.45297	23.5649	1.56174e-68	1.39202e-66	145.543	up
TPR	1.12886	11.2991	23.5571	1.66165e-68	1.47477e-66	145.481	up
COA6	-1.43165	10.8614	-23.492	2.7855e-68	2.46175e-66	144.966	down
CLN5	-1.40516	10.155	-23.4483	3.94213e-68	3.46924e-66	144.619	down
FLNA	2.31112	10.8968	23.4266	4.68492e-68	4.10561e-66	144.447	up
TMEM94	1.30425	8.9303	23.3578	8.10369e-68	7.07191e-66	143.9	up
CRIPT	-1.58273	10.5975	-23.3472	8.81456e-68	7.66022e-66	143.816	down
SLFN5	-2.35014	9.31492	-23.3423	9.1658e-68	7.93241e-66	143.777	down
LYAR	-2.19593	9.46078	-23.3159	1.13058e-67	9.74404e-66	143.568	down
ING3	-1.30838	10.1318	-23.3098	1.18754e-67	1.01928e-65	143.518	down
HAUS5	1.38371	10.1905	23.2918	1.37017e-67	1.17122e-65	143.376	up
ETFRF1	-1.65955	9.9706	-23.2874	1.41894e-67	1.20795e-65	143.341	down
EIF2AK1	1.25642	12.2506	23.2859	1.43665e-67	1.21806e-65	143.328	up
BRAT1	1.72957	9.55862	23.2676	1.66117e-67	1.40272e-65	143.183	up
LMO7	-3.78987	6.80874	-23.2549	1.83827e-67	1.546e-65	143.082	down
PIGK	-1.33304	9.48579	-23.2421	2.03536e-67	1.70488e-65	142.981	down
ODF2	2.044	9.27335	23.2293	2.25487e-67	1.88119e-65	142.878	up
MAZ	1.48962	10.5224	23.2259	2.31667e-67	1.92505e-65	142.851	up
GSK3A	1.22337	9.45237	23.2178	2.47197e-67	2.04595e-65	142.787	up
HAUS3	-1.16067	10.0019	-23.2123	2.58177e-67	2.12838e-65	142.743	down
ZNF573	-1.73859	8.20942	-23.1819	3.2917e-67	2.70053e-65	142.501	down
SLC25A39	1.26619	11.0576	23.1815	3.30169e-67	2.70053e-65	142.498	up
ARMC1	-1.22873	11.1872	-23.1512	4.20407e-67	3.42517e-65	142.257	down
ANAPC10	-1.55269	9.70961	-23.1498	4.2528e-67	3.45138e-65	142.245	down
ALG14	-1.47661	9.2433	-23.1341	4.81826e-67	3.88639e-65	142.121	down
CLK2	1.52283	11.3329	23.1339	4.82608e-67	3.88639e-65	142.119	up
C11orf54	-1.47389	10.4668	-23.1287	5.03222e-67	4.03681e-65	142.077	down
TMEM109	1.49521	10.4357	23.1248	5.19101e-67	4.14824e-65	142.046	up
CUL7	1.27377	8.691	23.1037	6.14482e-67	4.8917e-65	141.878	up
VPS72	1.21724	10.4638	23.099	6.37719e-67	5.05738e-65	141.841	up
ZNF664	1.92146	8.05913	23.0942	6.62749e-67	5.23597e-65	141.802	up
TIPRL	-1.83937	9.96132	-23.0351	1.06293e-66	8.3659e-65	141.331	down
BSDC1	1.02218	9.81071	23.0051	1.35148e-66	1.05969e-64	141.091	up
TMED5	-1.19092	12.1482	-22.9612	1.92009e-66	1.4999e-64	140.741	down
AGRN	1.85218	8.30079	22.9101	2.88912e-66	2.24845e-64	140.333	up
NDUFB1	-0.962145	13.776	-22.8508	4.64553e-66	3.60192e-64	139.859	no_change
ARHGAP30	1.38706	11.822	22.8484	4.7389e-66	3.66072e-64	139.839	up
GABBR1	2.95499	8.14977	22.8436	4.92207e-66	3.77613e-64	139.801	up
ELAVL1	1.4175	12.4717	22.8436	4.92452e-66	3.77613e-64	139.8	up
SEC16A	1.12189	11.2964	22.8403	5.0561e-66	3.86282e-64	139.774	up
ZRSR2	1.33494	10.3871	22.8312	5.43779e-66	4.13927e-64	139.701	up
ZNF843	1.45797	8.73987	22.8187	6.01032e-66	4.55844e-64	139.602	up
PIK3CD	1.85895	12.3165	22.8078	6.55845e-66	4.95615e-64	139.514	up
LINC00491	2.61722	7.28713	22.7928	7.39893e-66	5.5711e-64	139.394	up
ANAPC2	1.53271	9.59934	22.7918	7.45553e-66	5.59352e-64	139.386	up
SPG7	1.48874	10.6495	22.7112	1.42384e-65	1.06441e-63	138.741	up
ACTR6	-1.35021	10.8323	-22.6847	1.76211e-65	1.31259e-63	138.528	down
RBM5	1.41053	11.9456	22.6095	3.22279e-65	2.39209e-63	137.925	up
ACOX1	-1.42107	9.10571	-22.5732	4.31787e-65	3.19354e-63	137.633	down
DOT1L	1.91616	8.92817	22.5517	5.13306e-65	3.78305e-63	137.461	up
POLR2K	-1.49392	11.6319	-22.5424	5.53156e-65	4.05906e-63	137.386	down
HCFC1	1.26605	10.1357	22.542	5.54649e-65	4.05906e-63	137.383	up
UVSSA	1.95525	9.63087	22.5125	7.03421e-65	5.12981e-63	137.146	up
FAM193A	1.23087	10.2368	22.502	7.65653e-65	5.56419e-63	137.062	up
INTS3	1.23478	9.99774	22.4483	1.17985e-64	8.54445e-63	136.63	up
YWHAH	1.28845	10.5407	22.4466	1.19635e-64	8.63402e-63	136.616	up
C20orf27	1.68098	9.0301	22.4282	1.38684e-64	9.97423e-63	136.469	up
PYROXD1	-1.21376	10.5441	-22.4071	1.64425e-64	1.17849e-62	136.299	down
RNF6	-1.23023	11.8429	-22.3831	1.99598e-64	1.42449e-62	136.105	down
CRTC2	1.61309	9.68907	22.3828	2.00113e-64	1.42449e-62	136.103	up
BANF1	1.14148	12.5063	22.3708	2.20337e-64	1.56312e-62	136.006	up
APBB3	1.31231	8.76733	22.3553	2.49747e-64	1.76575e-62	135.881	up
VAMP2	1.58778	9.32268	22.3534	2.53603e-64	1.78696e-62	135.866	up
SH3GLB2	1.62483	8.67722	22.3525	2.55357e-64	1.79326e-62	135.859	up
TYK2	1.30607	10.8223	22.3391	2.84475e-64	1.9898e-62	135.751	up
TAF6	1.30413	10.4075	22.3388	2.85252e-64	1.9898e-62	135.749	up
FZR1	1.52667	8.67759	22.3066	3.69887e-64	2.57158e-62	135.489	up
KLF16	2.92427	7.37159	22.3053	3.73695e-64	2.58942e-62	135.479	up
RCC2	1.33018	12.2088	22.2192	7.49094e-64	5.17346e-62	134.785	up
TSEN15	-1.59262	10.3427	-22.2125	7.90993e-64	5.4448e-62	134.731	down
SUPT16H	1.27777	11.5154	22.201	8.67732e-64	5.95338e-62	134.638	up
GTF2IP20	3.12773	7.69131	22.1881	9.63605e-64	6.58948e-62	134.534	up
FBXO8	-1.49875	9.24002	-22.1786	1.04002e-63	7.08876e-62	134.457	down
H3C2	-4.05227	7.06082	-22.1406	1.41411e-63	9.6072e-62	134.151	down
ZC3H12A	2.14699	9.67594	22.1371	1.45462e-63	9.85031e-62	134.123	up
PPP6R3	-0.983102	11.3319	-22.1227	1.63498e-63	1.10358e-61	134.006	no_change
ATP5MK	-0.850345	14.2345	-22.102	1.93324e-63	1.29852e-61	133.839	no_change
SCAF1	2.58109	7.3238	22.1018	1.93624e-63	1.29852e-61	133.837	up
SYVN1	1.39657	11.471	22.085	2.2182e-63	1.48285e-61	133.701	up
BBIP1	-1.38272	10.6378	-22.0725	2.45358e-63	1.63496e-61	133.601	down
USP7	1.32884	11.9458	22.071	2.48437e-63	1.65021e-61	133.588	up
IGSF8	2.2739	8.12759	22.0617	2.67872e-63	1.77365e-61	133.513	up
USP36	1.1181	9.96067	22.0123	3.99677e-63	2.63799e-61	133.114	up
FUS	1.2619	12.1077	22.0057	4.21444e-63	2.77289e-61	133.061	up
SELENOK	-1.30715	12.2477	-22.0042	4.26573e-63	2.79781e-61	133.049	down
TRANK1	1.90625	9.55617	21.9905	4.7694e-63	3.11835e-61	132.937	up
HYOU1	1.88607	11.1368	21.9854	4.96986e-63	3.23926e-61	132.896	up
PPP4R3B	-1.07055	11.3281	-21.9477	6.7432e-63	4.3814e-61	132.592	down
OGFR	1.25078	9.75708	21.9444	6.92754e-63	4.4872e-61	132.565	up
PKN1	2.10226	9.43484	21.9281	7.90779e-63	5.10628e-61	132.433	up
DHX38	2.21475	8.662	21.8667	1.30106e-62	8.37536e-61	131.935	up
CHMP1A	1.05201	10.2219	21.8651	1.31807e-62	8.45879e-61	131.923	up
ZFYVE27	1.18752	9.42593	21.855	1.43113e-62	9.15613e-61	131.84	up
DARS1	-1.26088	12.9598	-21.8428	1.58013e-62	1.00785e-60	131.742	down
LINC02604	2.61488	8.02865	21.8298	1.7559e-62	1.11655e-60	131.636	up
NASP	1.46288	12.2008	21.8025	2.19036e-62	1.38858e-60	131.416	up
UHRF1BP1L	-1.49025	9.02466	-21.7816	2.59549e-62	1.64043e-60	131.246	down
AMPD2	1.14769	9.86567	21.763	3.0209e-62	1.90353e-60	131.095	up
ZDHHC7	1.26977	11.1471	21.7274	4.03232e-62	2.53319e-60	130.806	up
WDR55	0.887291	10.0366	21.7007	5.01176e-62	3.13905e-60	130.589	no_change
ATP6V0A1	1.68285	10.1026	21.6598	6.98838e-62	4.36397e-60	130.257	up
CIZ1	2.89425	8.94744	21.6169	9.90881e-62	6.16919e-60	129.909	up
HECTD3	1.52725	9.81906	21.6113	1.0372e-61	6.43833e-60	129.863	up
LINC01210	2.10365	9.324	21.606	1.08304e-61	6.70294e-60	129.82	up
GON7	-1.65929	10.2627	-21.5522	1.6777e-61	1.03526e-59	129.383	down
UBE2K	-1.06528	11.0562	-21.519	2.19868e-61	1.35274e-59	129.113	down
PRKCSH	1.04109	11.4121	21.5173	2.22973e-61	1.36781e-59	129.099	up
USP19	1.0073	10.1216	21.5056	2.45187e-61	1.49967e-59	129.005	up
STYX	-1.37776	10.1857	-21.4969	2.63214e-61	1.60522e-59	128.934	down
TMX1	-1.05867	12.6203	-21.4706	3.26138e-61	1.98317e-59	128.72	down
RBM14	1.38954	10.3918	21.4584	3.6042e-61	2.18526e-59	128.62	up
KXD1	0.844573	10.6671	21.4384	4.24403e-61	2.56573e-59	128.457	no_change
RERE	1.55519	10.7948	21.4254	4.71787e-61	2.84395e-59	128.351	up
ZFR	-0.751357	12.1344	-21.4217	4.86223e-61	2.92252e-59	128.321	no_change
C12orf29	-1.66426	9.6977	-21.3987	5.86691e-61	3.51627e-59	128.134	down
ARRB2	2.29531	9.06852	21.3857	6.52217e-61	3.89779e-59	128.028	up
SDHAP1	0.808896	11.7098	21.3752	7.10454e-61	4.2337e-59	127.943	no_change
DVL3	1.98851	9.91789	21.3705	7.38394e-61	4.38766e-59	127.904	up
UBE2I	1.06842	12.8769	21.3679	7.53841e-61	4.46672e-59	127.883	up
CCDC18-AS1	2.26961	11.0889	21.3623	7.89319e-61	4.66369e-59	127.838	up
ZKSCAN8	1.37673	9.781	21.3594	8.08031e-61	4.76077e-59	127.814	up
PNPLA2	1.40108	10.8173	21.3521	8.57704e-61	5.03919e-59	127.755	up
MTFR1	-1.51689	9.60726	-21.3057	1.2535e-60	7.3439e-59	127.376	down
PARP6	0.92455	10.6434	21.2977	1.3375e-60	7.81409e-59	127.311	no_change
TWSG1	-1.80831	10.4331	-21.2741	1.62243e-60	9.45223e-59	127.118	down
RAB2A	-1.17026	10.8144	-21.2729	1.63854e-60	9.51949e-59	127.109	down
TUBB	1.5348	13.9745	21.2674	1.71361e-60	9.92797e-59	127.064	up
CENPT	2.23722	8.0789	21.2655	1.74077e-60	1.00574e-58	127.048	up
NECAP2	1.05829	11.5461	21.2315	2.29704e-60	1.32346e-58	126.771	up
POLR2A	1.80696	10.3323	21.1935	3.13546e-60	1.80155e-58	126.461	up
ATP6V0C	1.31456	12.7721	21.184	3.38872e-60	1.93813e-58	126.383	up
MAVS	2.21551	9.67673	21.1839	3.39175e-60	1.93813e-58	126.382	up
PFDN4	-1.48003	11.5697	-21.1774	3.57784e-60	2.03888e-58	126.329	down
TOMM34	1.08652	9.90642	21.1712	3.76286e-60	2.13847e-58	126.279	up
NDUFA6	-1.19832	12.3061	-21.1575	4.20934e-60	2.38571e-58	126.167	down
MAP2K3	1.73973	11.0049	21.1498	4.48325e-60	2.53407e-58	126.104	up
MIIP	1.06905	10.4648	21.1262	5.43542e-60	3.06396e-58	125.912	up
FASN	1.93747	9.55276	21.1229	5.5849e-60	3.13974e-58	125.884	up
KMT2B	1.30692	9.52601	21.1101	6.2014e-60	3.47695e-58	125.78	up
CMBL	1.5511	12.223	21.1068	6.37362e-60	3.56393e-58	125.753	up
SEPTIN7P13	2.77477	7.95037	21.0933	7.1153e-60	3.96802e-58	125.643	up
ARFIP2	0.98855	10.4508	21.0817	7.82599e-60	4.35271e-58	125.548	no_change
CNOT7	-1.11931	12.549	-21.0515	1.00264e-59	5.56174e-58	125.3	down
STRADA	0.885423	11.1894	21.0501	1.01431e-59	5.61154e-58	125.289	no_change
WIPF2	1.17918	10.4313	21.0443	1.06341e-59	5.8654e-58	125.242	up
APH1A	1.05374	11.4259	21.044	1.06582e-59	5.8654e-58	125.239	up
CCDC59	-1.13758	10.9319	-21.0353	1.1451e-59	6.2851e-58	125.168	down
GATAD2A	1.36926	11.2855	21.0305	1.1906e-59	6.51767e-58	125.129	up
AP1M1	1.14468	11.1348	21.0215	1.28129e-59	6.99579e-58	125.056	up
MESP2	1.48871	8.58735	21.0127	1.37754e-59	7.50167e-58	124.983	up
KCTD6	-1.68535	10.1479	-21.0037	1.48332e-59	8.05665e-58	124.909	down
C3orf38	-1.50216	10.362	-21.0028	1.49445e-59	8.09606e-58	124.902	down
NDUFS1	-0.974303	10.6656	-21.0015	1.51019e-59	8.16012e-58	124.892	no_change
RAF1	0.807498	10.9627	20.996	1.57914e-59	8.51063e-58	124.847	no_change
SAFB	1.27413	10.1848	20.9947	1.59697e-59	8.57307e-58	124.836	up
DCAF7	1.1441	11.8426	20.9945	1.59895e-59	8.57307e-58	124.835	up
CETN3	-1.3819	11.5016	-20.9865	1.70774e-59	9.13289e-58	124.769	down
HSBP1	-1.17084	12.0344	-20.9536	2.23592e-59	1.1927e-57	124.5	down
TMC6	1.53203	11.1296	20.9522	2.26119e-59	1.20311e-57	124.489	up
TBCB	1.058	11.8035	20.947	2.35967e-59	1.2523e-57	124.446	up
BOD1L1	1.36473	10.3582	20.9371	2.56045e-59	1.35541e-57	124.365	up
SESTD1	-1.36138	8.64043	-20.9242	2.84531e-59	1.5024e-57	124.259	down
TASL	-1.79976	8.55244	-20.9093	3.21641e-59	1.69406e-57	124.137	down
ATP6V1F	1.08402	12.1257	20.9044	3.34851e-59	1.75919e-57	124.097	up
PAX8	0.945437	9.95246	20.8972	3.55119e-59	1.86099e-57	124.038	no_change
POLDIP2	0.963864	11.0064	20.8879	3.83315e-59	2.00371e-57	123.962	no_change
MKRN1	1.17782	11.5413	20.885	3.92589e-59	2.04706e-57	123.938	up
PHRF1	2.1143	8.4501	20.8789	4.12633e-59	2.14621e-57	123.888	up
SBNO2	2.62814	8.62701	20.8754	4.24585e-59	2.20288e-57	123.86	up
NFU1	-1.23118	10.8811	-20.8637	4.67378e-59	2.41889e-57	123.764	down
FBXO44	2.25869	7.25794	20.8615	4.76197e-59	2.45843e-57	123.745	up
SH2B1	1.29139	9.27231	20.8597	4.82994e-59	2.48736e-57	123.731	up
MTA1	1.50471	11.1498	20.855	5.02318e-59	2.5805e-57	123.692	up
PTBP1	1.17618	13.083	20.8424	5.56706e-59	2.85288e-57	123.589	up
CASC3	0.919721	10.6766	20.8243	6.45908e-59	3.30189e-57	123.441	no_change
IKBIP	-1.33759	9.57752	-20.8185	6.77383e-59	3.45432e-57	123.393	down
C1GALT1	-1.35649	9.9881	-20.7761	9.59527e-59	4.88119e-57	123.046	down
ATN1	2.24377	8.06565	20.7705	1.00465e-58	5.09831e-57	123	up
PTGES2	1.55544	8.77072	20.7587	1.10718e-58	5.60497e-57	122.903	up
PSMD11	1.24822	11.8819	20.748	1.20883e-58	6.10473e-57	122.815	up
CHMP2B	-1.16464	10.644	-20.7437	1.25294e-58	6.31221e-57	122.78	down
SPRTN	-1.41454	7.91015	-20.7356	1.33867e-58	6.72788e-57	122.714	down
PIBF1	-1.28106	9.16437	-20.7228	1.48744e-58	7.45759e-57	122.608	down
CNOT3	1.69084	9.06109	20.7169	1.56162e-58	7.81072e-57	122.56	up
MCPH1	-1.544	8.41682	-20.6665	2.36331e-58	1.17922e-56	122.146	down
GRIPAP1	1.97156	8.72518	20.6622	2.44858e-58	1.21886e-56	122.111	up
MVK	0.821911	10.0303	20.6441	2.84025e-58	1.41045e-56	121.963	no_change
ACLY	1.07368	12.5265	20.6333	3.10518e-58	1.53836e-56	121.874	up
TBC1D15	-0.953225	10.3217	-20.6146	3.62072e-58	1.78951e-56	121.72	no_change
DMAC2L	-1.60703	10.083	-20.607	3.85353e-58	1.90007e-56	121.658	down
ARHGDIB	0.821807	14.5028	20.6061	3.8827e-58	1.90994e-56	121.651	no_change
RAVER1	1.5304	9.51194	20.5902	4.42614e-58	2.17214e-56	121.52	up
D2HGDH	2.67699	8.55596	20.5832	4.68735e-58	2.29493e-56	121.463	up
R3HDM2	1.28669	10.515	20.5789	4.85924e-58	2.37352e-56	121.427	up
ARHGAP4	1.53994	9.77457	20.571	5.18356e-58	2.52601e-56	121.362	up
ORC4	-1.14949	10.4022	-20.5655	5.42364e-58	2.63685e-56	121.317	down
RBIS	-1.3061	12.4096	-20.5579	5.77401e-58	2.80053e-56	121.255	down
ST3GAL3	2.48069	8.98501	20.5576	5.78717e-58	2.80053e-56	121.252	up
GCLM	-1.42127	9.38638	-20.551	6.11449e-58	2.95208e-56	121.197	down
ATP5PB	-0.871387	14.0384	-20.5262	7.49717e-58	3.61128e-56	120.994	no_change
DDX17	0.881538	14.1996	20.5244	7.60652e-58	3.65551e-56	120.979	no_change
CRK	-1.0303	10.0575	-20.5232	7.68464e-58	3.68457e-56	120.969	down
DNM2	1.26719	9.51444	20.4856	1.04733e-57	5.01013e-56	120.66	up
TMEM223	-1.18673	10.3347	-20.4823	1.07599e-57	5.13544e-56	120.633	down
CSNK1G3	-1.27775	9.66589	-20.4776	1.11886e-57	5.32785e-56	120.594	down
NDUFA4	-1.09202	13.5972	-20.4749	1.14456e-57	5.43784e-56	120.572	down
DENND4B	1.28477	11.4316	20.4743	1.14942e-57	5.44852e-56	120.567	up
SPG21	1.01243	11.7861	20.4728	1.1643e-57	5.50651e-56	120.555	up
PNMA3	2.45489	7.83054	20.4602	1.29187e-57	6.09604e-56	120.451	up
NFKB2	1.96623	8.59005	20.4593	1.30114e-57	6.12595e-56	120.444	up
SMARCD2	1.0152	10.6438	20.4271	1.69629e-57	7.96836e-56	120.179	up
RPE	-1.19798	10.3626	-20.4212	1.78076e-57	8.34635e-56	120.13	down
RINT1	-1.3065	9.90244	-20.4132	1.90234e-57	8.8962e-56	120.064	down
NBEAL1	-1.95441	6.75474	-20.3919	2.26858e-57	1.05852e-55	119.889	down
NSL1	-1.06936	11.7928	-20.3866	2.36896e-57	1.10289e-55	119.845	down
DIPK2A	-1.2395	10.4726	-20.3814	2.4736e-57	1.14904e-55	119.802	down
NRDC	0.897606	11.5582	20.3802	2.49703e-57	1.15735e-55	119.793	no_change
YAE1	-1.28883	9.24168	-20.3654	2.82162e-57	1.30489e-55	119.671	down
OGA	1.2916	11.8856	20.3254	3.9264e-57	1.81179e-55	119.341	up
POP4	-0.786173	11.7328	-20.3195	4.12155e-57	1.89764e-55	119.293	no_change
VHL	2.04328	8.00229	20.3172	4.19944e-57	1.92924e-55	119.274	up
LIG1	1.73393	10.0002	20.3123	4.3736e-57	2.00484e-55	119.233	up
TBCEL	-1.05078	8.87835	-20.3086	4.50839e-57	2.06209e-55	119.203	down
TMEM35B	-1.12093	10.5872	-20.3056	4.62058e-57	2.10878e-55	119.179	down
IRF9	1.2431	11.5011	20.2967	4.9734e-57	2.26485e-55	119.105	up
ZNRF2	-1.66916	9.19891	-20.2951	5.03874e-57	2.28961e-55	119.092	down
LRRFIP1	1.21369	12.8308	20.2935	5.10912e-57	2.31654e-55	119.078	up
TNF	2.69922	10.2155	20.2871	5.38349e-57	2.43565e-55	119.026	up
TMEM267	-1.49531	9.38026	-20.2626	6.59138e-57	2.97568e-55	118.824	down
RBM6	1.72536	10.9154	20.2603	6.72055e-57	3.02744e-55	118.805	up
LUC7L3	1.02746	12.6212	20.2502	7.30478e-57	3.28353e-55	118.722	up
NCL	1.34127	13.7272	20.248	7.43826e-57	3.33634e-55	118.703	up
SNX1	0.938943	10.9726	20.2392	7.99434e-57	3.57807e-55	118.631	no_change
SF3B3	1.28648	11.2087	20.2359	8.2198e-57	3.6711e-55	118.604	up
SRP9	-0.913052	13.8244	-20.204	1.06953e-56	4.76648e-55	118.341	no_change
POLDIP3	0.866477	10.8082	20.1866	1.23516e-56	5.49291e-55	118.197	no_change
STRIP1	0.905285	9.82546	20.1751	1.35793e-56	6.02601e-55	118.103	no_change
SUPT6H	2.06308	9.38805	20.1745	1.36459e-56	6.04275e-55	118.098	up
HSPA13	-1.35908	10.0116	-20.1589	1.5521e-56	6.85849e-55	117.969	down
DIS3	-1.05438	10.5237	-20.1477	1.70294e-56	7.50915e-55	117.877	down
UBL3	-1.82253	9.97318	-20.1375	1.85265e-56	8.15203e-55	117.793	down
YLPM1	0.991828	10.8518	20.1123	2.28137e-56	1.00174e-54	117.585	no_change
SLC17A9	2.02971	9.29236	20.1084	2.35691e-56	1.03273e-54	117.552	up
CDC25B	1.37358	11.016	20.1077	2.37135e-56	1.03688e-54	117.546	up
MDN1	1.21738	10.0325	20.103	2.46502e-56	1.07558e-54	117.508	up
TXNDC9	-1.05557	11.9986	-20.0923	2.69311e-56	1.17266e-54	117.419	down
HNRNPC	0.766895	13.7552	20.0916	2.70876e-56	1.17701e-54	117.413	no_change
TMED9	1.18407	11.2343	20.0871	2.81177e-56	1.21923e-54	117.376	up
TPCN1	2.08665	9.98675	20.0676	3.30291e-56	1.42923e-54	117.215	up
SYNCRIP	-2.14856	10.9604	-20.066	3.34606e-56	1.4449e-54	117.203	down
PITPNM1	1.88715	8.66239	20.0632	3.42476e-56	1.47583e-54	117.179	up
MRPL13	-1.409	11.0672	-20.0605	3.50242e-56	1.50619e-54	117.157	down
FLOT2	1.3217	10.9267	20.0557	3.64501e-56	1.56428e-54	117.117	up
KDELR1	0.921031	11.9263	20.0547	3.67505e-56	1.57393e-54	117.109	no_change
RPS3	0.57314	15.5216	20.0496	3.83388e-56	1.63859e-54	117.067	no_change
SLC9A8	1.55488	8.82781	20.0486	3.86427e-56	1.6482e-54	117.059	up
ZBED6	-2.83677	6.27275	-20.0346	4.33919e-56	1.84699e-54	116.943	down
NSD3	-1.65449	10.4068	-20.0311	4.46822e-56	1.89804e-54	116.914	down
TOMM40	1.19168	10.1006	20.0269	4.6244e-56	1.96039e-54	116.88	up
MRS2	-1.57242	10.0069	-20.0258	4.66816e-56	1.97493e-54	116.87	down
MKLN1	1.09278	9.57976	20.018	4.97927e-56	2.10228e-54	116.806	up
THAP1	-1.27261	8.95773	-20.0169	5.02306e-56	2.11648e-54	116.797	down
LACTB2	-2.31227	9.14102	-20.0117	5.24781e-56	2.20672e-54	116.753	down
PTK2B	2.0271	9.61216	20.0057	5.51466e-56	2.31427e-54	116.704	up
CCDC88B	1.60317	9.97518	19.9994	5.80753e-56	2.43228e-54	116.652	up
MTIF3	-1.16742	10.3147	-19.9779	6.94062e-56	2.90101e-54	116.474	down
PTPN9	1.06972	9.39004	19.9632	7.83736e-56	3.26928e-54	116.353	up
CBLN3	1.64873	9.11676	19.9623	7.8985e-56	3.28821e-54	116.345	up
ZNF268	-1.85431	8.41311	-19.9555	8.35077e-56	3.46956e-54	116.29	down
COPS7B	1.5649	9.1875	19.9534	8.49724e-56	3.5234e-54	116.272	up
NELFB	0.951778	10.7662	19.9468	8.97752e-56	3.71516e-54	116.217	no_change
CDK16	1.42234	9.21852	19.9441	9.18089e-56	3.7918e-54	116.195	up
RHOT2	0.989993	9.91272	19.9433	9.23879e-56	3.80817e-54	116.189	no_change
ABCA7	1.72342	9.14157	19.9426	9.29404e-56	3.82339e-54	116.183	up
NDUFA10	0.969336	11.596	19.9307	1.02555e-55	4.21061e-54	116.085	no_change
ZDHHC8	1.95882	9.06759	19.9188	1.13173e-55	4.63741e-54	115.986	up
PYGO2	1.38828	9.12968	19.912	1.19714e-55	4.89585e-54	115.93	up
SMIM10L1	-1.08907	11.0709	-19.9027	1.29319e-55	5.27827e-54	115.853	down
ZNF687	2.33827	7.48466	19.9023	1.29817e-55	5.28827e-54	115.849	up
ATP1B1	-3.05859	9.8838	-19.9001	1.3212e-55	5.3716e-54	115.832	down
SRGAP2B	-1.75391	8.47819	-19.898	1.34435e-55	5.45506e-54	115.814	down
NAA35	-1.66611	8.97259	-19.8851	1.49696e-55	6.06254e-54	115.707	down
KPNA4	-0.99148	11.3275	-19.8847	1.50179e-55	6.0703e-54	115.704	no_change
CAPRIN2	1.40888	9.68692	19.8836	1.51542e-55	6.11355e-54	115.695	up
CYBC1	1.02867	11.8611	19.8749	1.62831e-55	6.55631e-54	115.623	up
MALAT1	-2.44029	13.5751	-19.8729	1.65561e-55	6.65338e-54	115.607	down
NCOA3	-2.1737	10.6882	-19.8722	1.66479e-55	6.67741e-54	115.601	down
IKZF3	1.65	11.9418	19.8709	1.68301e-55	6.73753e-54	115.59	up
SH3GL1P2	2.52756	6.57333	19.8571	1.88787e-55	7.54315e-54	115.476	up
ZNF277	-1.42584	10.1924	-19.8554	1.91369e-55	7.6317e-54	115.462	down
FBXL3	-0.995987	11.64	-19.8497	2.00611e-55	7.98501e-54	115.415	no_change
LYSMD3	-1.11347	9.94898	-19.8011	3.0022e-55	1.1927e-53	115.013	down
TDRD3	-1.35854	8.5293	-19.7879	3.35062e-55	1.32859e-53	114.903	down
RANGAP1	1.34554	9.59568	19.7862	3.39698e-55	1.34442e-53	114.889	up
SLC38A10	1.20959	10.6545	19.7626	4.13214e-55	1.63227e-53	114.694	up
HSPB11	-1.23328	12.7323	-19.7522	4.50464e-55	1.77605e-53	114.608	down
COG6	-1.21333	9.86268	-19.7401	4.97918e-55	1.95945e-53	114.508	down
NXF1	1.1268	10.9965	19.7172	6.01987e-55	2.36453e-53	114.318	up
HSP90AB1	1.24426	14.1783	19.6903	7.52549e-55	2.95036e-53	114.095	up
ARFGAP1	1.05231	9.64216	19.6899	7.55431e-55	2.9561e-53	114.091	up
TERF1	-1.07209	9.97332	-19.684	7.93227e-55	3.09525e-53	114.043	down
SLC31A1	-2.05048	9.44312	-19.6839	7.93959e-55	3.09525e-53	114.042	down
GNG11	-2.68397	9.76985	-19.6807	8.15004e-55	3.17137e-53	114.016	down
STXBP2	1.32849	9.87231	19.6774	8.37674e-55	3.25351e-53	113.988	up
PPP4R3A	1.18311	10.5799	19.6718	8.77461e-55	3.40171e-53	113.942	up
POU2F2	2.10917	11.3487	19.6474	1.07484e-54	4.15918e-53	113.74	up
COX18	-0.958595	10.2543	-19.6468	1.07982e-54	4.17071e-53	113.735	no_change
NUP54	-1.09231	11.1971	-19.6181	1.37059e-54	5.28399e-53	113.497	down
EPN1	2.33849	8.09512	19.6171	1.38266e-54	5.32069e-53	113.488	up
LSM3	-1.17979	12.1111	-19.6166	1.38853e-54	5.33344e-53	113.484	down
NLRC5	2.01679	11.4695	19.608	1.49103e-54	5.71664e-53	113.413	up
LZTR1	1.03028	9.37916	19.6067	1.50686e-54	5.76669e-53	113.402	up
MAP7D1	1.07167	10.4308	19.577	1.92915e-54	7.36927e-53	113.156	up
DRAP1	1.15044	10.1442	19.5739	1.97898e-54	7.5458e-53	113.13	up
FAM53B	1.15409	10.4644	19.5625	2.1753e-54	8.27924e-53	113.036	up
LINC00342	2.01695	8.54984	19.5469	2.47599e-54	9.40649e-53	112.907	up
DDX42	1.07085	11.2433	19.5202	3.09227e-54	1.17265e-52	112.685	up
COPS7A	0.960699	10.2102	19.5199	3.09947e-54	1.17324e-52	112.682	no_change
DYNLL2	1.13427	10.6787	19.5083	3.41381e-54	1.28989e-52	112.586	up
LCORL	-1.50254	9.24347	-19.4981	3.71645e-54	1.4017e-52	112.501	down
DDX11	1.89654	10.478	19.4866	4.08882e-54	1.53936e-52	112.406	up
ACAD9	0.931701	10.4425	19.4854	4.12704e-54	1.55095e-52	112.397	no_change
KLF9	-2.03725	8.07816	-19.4795	4.3364e-54	1.6267e-52	112.347	down
SLC34A3	1.50115	9.44382	19.4668	4.81924e-54	1.80458e-52	112.242	up
EIF4A1	1.67255	9.20961	19.4634	4.95753e-54	1.85303e-52	112.214	up
INIP	-1.05407	10.7245	-19.46	5.09773e-54	1.90203e-52	112.186	down
FAM200B	-1.30548	9.96053	-19.4563	5.25793e-54	1.9583e-52	112.155	down
SC5D	-1.4792	10.0894	-19.4493	5.57351e-54	2.07213e-52	112.097	down
NRBF2	-1.33555	10.013	-19.4436	5.84347e-54	2.16864e-52	112.05	down
ACTN4	1.63919	11.1157	19.434	6.32915e-54	2.34471e-52	111.97	up
GOLGA8A	2.59016	11.5824	19.428	6.65553e-54	2.46125e-52	111.92	up
PRRC2A	1.71861	9.84923	19.4204	7.08666e-54	2.61322e-52	111.857	up
ILF3	1.08147	11.9603	19.4203	7.09153e-54	2.61322e-52	111.856	up
CORO1A	1.24681	13.5385	19.4159	7.35748e-54	2.70644e-52	111.82	up
STK25	0.969772	9.41154	19.4142	7.4657e-54	2.74141e-52	111.805	no_change
TCHP	1.15319	10.347	19.4071	7.91685e-54	2.90196e-52	111.747	up
CSK	1.20271	12.9735	19.4063	7.9729e-54	2.91738e-52	111.739	up
BAHD1	1.12663	8.6006	19.3828	9.69121e-54	3.53992e-52	111.545	up
IL2RG	1.70389	12.3049	19.367	1.10514e-53	4.02972e-52	111.414	up
PATL1	1.33788	10.3556	19.3664	1.11066e-53	4.04276e-52	111.409	up
FIP1L1	-1.05168	9.68804	-19.3546	1.22536e-53	4.45252e-52	111.311	down
SLC35A3	-1.43988	9.20884	-19.351	1.26296e-53	4.58114e-52	111.28	down
MED15	1.07532	10.1215	19.3484	1.29027e-53	4.67209e-52	111.259	up
ATXN2L	2.2196	7.62866	19.3479	1.29618e-53	4.68533e-52	111.254	up
SETDB1	1.37437	10.0507	19.3426	1.35447e-53	4.88756e-52	111.211	up
CARMIL2	1.91879	8.33492	19.3415	1.36632e-53	4.92183e-52	111.202	up
ZNF675	-1.68415	7.67973	-19.3313	1.48818e-53	5.35154e-52	111.117	down
MCM3AP	1.19848	10.7436	19.3229	1.59574e-53	5.72845e-52	111.047	up
POLM	2.69505	8.00925	19.3165	1.68217e-53	6.02837e-52	110.994	up
ZBTB40	1.0331	9.62698	19.3146	1.70911e-53	6.11439e-52	110.978	up
C2orf76	-1.56212	9.21091	-19.3042	1.86448e-53	6.65882e-52	110.892	down
KANSL3	1.02419	10.7022	19.3004	1.92362e-53	6.85827e-52	110.86	up
HLA-G	1.75341	14.2027	19.2979	1.9653e-53	6.99494e-52	110.839	up
PPP4C	1.10053	11.007	19.2925	2.05431e-53	7.29929e-52	110.795	up
CHIC2	-1.11238	10.1673	-19.2814	2.25412e-53	7.99561e-52	110.702	down
JAK3	1.45382	11.8489	19.2679	2.52104e-53	8.92723e-52	110.591	up
MSN	1.35217	13.0065	19.2644	2.59754e-53	9.18251e-52	110.561	up
KLHL8	-1.26828	9.61817	-19.2252	3.59971e-53	1.27037e-51	110.235	down
MCM3	1.58429	11.7213	19.2226	3.67792e-53	1.29578e-51	110.214	up
LZIC	-1.40828	9.12785	-19.2187	3.79775e-53	1.33575e-51	110.182	down
OMA1	-1.12596	10.7026	-19.2171	3.85012e-53	1.35189e-51	110.168	down
SLAMF6	1.75684	10.1535	19.214	3.95195e-53	1.38531e-51	110.142	up
TARDBP	0.825007	12.3951	19.2005	4.42263e-53	1.5477e-51	110.03	no_change
ZNF37A	-1.80799	7.95201	-19.1964	4.57374e-53	1.5979e-51	109.996	down
ZER1	2.40294	7.96581	19.1947	4.64073e-53	1.61859e-51	109.982	up
INAFM1	1.1544	9.63287	19.1889	4.8703e-53	1.69582e-51	109.933	up
ARHGAP45	1.36555	11.7197	19.1878	4.91268e-53	1.70773e-51	109.925	up
SLC29A1	1.95905	9.26846	19.1591	6.2422e-53	2.16628e-51	109.686	up
TTC37	-1.05882	10.6049	-19.1424	7.17436e-53	2.48564e-51	109.547	down
KHDC4	1.10164	11.9822	19.1374	7.47769e-53	2.58644e-51	109.505	up
COA8	-1.20529	9.66925	-19.1277	8.11048e-53	2.80067e-51	109.424	down
LTB4R	2.15901	8.02385	19.1122	9.2316e-53	3.18254e-51	109.295	up
PPCS	-1.18201	10.4499	-19.1095	9.44179e-53	3.24963e-51	109.273	down
AP2A2	0.902463	10.9045	19.1032	9.94563e-53	3.4174e-51	109.221	no_change
PRR12	1.69612	8.69725	19.0971	1.04667e-52	3.59053e-51	109.17	up
ATMIN	-1.00453	10.2555	-19.0902	1.10906e-52	3.79829e-51	109.112	down
PCGF5	-1.50651	10.8385	-19.0892	1.11767e-52	3.82153e-51	109.104	down
LYRM1	-1.34231	11.487	-19.0838	1.16973e-52	3.99296e-51	109.059	down
WNT6	1.45623	8.78021	19.0825	1.1818e-52	4.02758e-51	109.049	up
DGKZ	1.79792	10.3112	19.0773	1.23467e-52	4.20091e-51	109.005	up
FAM200A	-1.62064	7.59286	-19.0699	1.31269e-52	4.45909e-51	108.944	down
ZNF585A	-1.98442	8.95797	-19.0482	1.57369e-52	5.337e-51	108.763	down
MSTO1	1.13247	9.55011	19.0416	1.66314e-52	5.63118e-51	108.708	up
RBM38	1.56121	10.8088	19.0365	1.73556e-52	5.86688e-51	108.665	up
FHIP1B	1.0893	9.5078	19.0327	1.79048e-52	6.04272e-51	108.634	up
OTUD6B-AS1	-1.70842	9.54351	-19.0295	1.83875e-52	6.1956e-51	108.607	down
TRIP10	1.55034	8.80912	19.0256	1.89955e-52	6.39015e-51	108.575	up
BAP1	1.12722	9.81956	19.0154	2.06791e-52	6.94532e-51	108.49	up
RPS20	-0.335131	15.842	-19.0115	2.13733e-52	7.16694e-51	108.457	no_change
DCTN6	-1.09151	10.7022	-19.0085	2.19219e-52	7.33907e-51	108.432	down
UPF1	1.0478	10.2926	19.0074	2.21154e-52	7.39201e-51	108.423	up
HEXD	1.2978	9.32856	19.0065	2.22818e-52	7.43571e-51	108.416	up
ATXN3	-1.14138	8.82145	-19.0021	2.31088e-52	7.69938e-51	108.379	down
CAPN15	1.6145	8.67538	18.9971	2.41027e-52	8.01771e-51	108.337	up
COPS5	-1.00468	11.9375	-18.9763	2.86724e-52	9.52261e-51	108.164	down
MTHFD2L	-1.73682	8.73954	-18.9758	2.87857e-52	9.52993e-51	108.16	down
STK36	1.44129	8.73294	18.9758	2.87858e-52	9.52993e-51	108.16	up
FAM219B	1.45078	9.96111	18.9566	3.37852e-52	1.11673e-50	108	up
LRRC57	-1.31633	9.23474	-18.9338	4.08721e-52	1.34884e-50	107.81	down
PRKCI	-1.7851	9.59357	-18.931	4.18463e-52	1.37881e-50	107.787	down
CCDC14	1.3565	10.6316	18.9117	4.91594e-52	1.61722e-50	107.626	up
BMS1P1	1.81758	8.52643	18.9104	4.96744e-52	1.63159e-50	107.616	up
BET1L	1.01332	10.0829	18.9089	5.03143e-52	1.64906e-50	107.603	up
EIF4H	1.24256	12.6686	18.9088	5.03645e-52	1.64906e-50	107.602	up
ZC3H14	-1.11295	10.1476	-18.9084	5.05373e-52	1.65213e-50	107.598	down
GOLGB1	1.10704	10.5729	18.9045	5.21995e-52	1.7038e-50	107.566	up
DLGAP4	1.30701	9.91531	18.8997	5.43227e-52	1.77033e-50	107.526	up
N6AMT1	-3.282	6.04486	-18.8951	5.64548e-52	1.83694e-50	107.488	down
TRIM28	1.26333	12.3947	18.8851	6.13552e-52	1.99328e-50	107.405	up
MRPL32	-1.04477	11.998	-18.8658	7.20967e-52	2.3386e-50	107.244	down
COPS2	-0.843763	12.1149	-18.863	7.38368e-52	2.39133e-50	107.22	no_change
HACL1	-1.14982	9.80855	-18.852	8.0947e-52	2.61754e-50	107.128	down
ACTB	0.831345	15.8267	18.8475	8.39856e-52	2.71159e-50	107.091	no_change
GPN3	-1.18159	10.6391	-18.844	8.64731e-52	2.78759e-50	107.062	down
HAT1	-1.04194	11.7394	-18.8318	9.58151e-52	3.08397e-50	106.96	down
NRBP1	1.75655	8.61684	18.8293	9.78164e-52	3.14354e-50	106.939	up
NAPA	1.0267	10.3263	18.8243	1.01979e-51	3.27226e-50	106.898	up
CHD2	1.52754	9.80748	18.8198	1.05844e-51	3.39108e-50	106.861	up
HCFC2	-1.17918	8.33815	-18.8177	1.07766e-51	3.44737e-50	106.843	down
PARP14	2.39785	10.1376	18.8074	1.17421e-51	3.75045e-50	106.757	up
ADNP2	-1.44997	9.59906	-18.804	1.20825e-51	3.8533e-50	106.728	down
GGCX	-1.38122	9.93731	-18.797	1.28051e-51	4.07749e-50	106.671	down
PHYKPL	1.00961	10.083	18.7852	1.41375e-51	4.49491e-50	106.572	up
ARL1	-0.942977	10.6495	-18.7778	1.50356e-51	4.77318e-50	106.51	no_change
LINC02603	-3.14404	5.25993	-18.7756	1.53171e-51	4.85516e-50	106.492	down
AP3D1	0.920707	11.6687	18.7691	1.61726e-51	5.11854e-50	106.438	no_change
TRIM21	1.27791	9.80651	18.7572	1.78638e-51	5.64524e-50	106.338	up
ATP5PD	-0.721017	13.7781	-18.7518	1.86826e-51	5.89507e-50	106.294	no_change
FKBP3	-0.956825	12.4556	-18.751	1.88157e-51	5.92808e-50	106.286	no_change
WASF2	1.17322	11.7762	18.7467	1.94984e-51	6.13389e-50	106.251	up
KIAA0100	1.18623	10.5322	18.7434	2.00406e-51	6.29499e-50	106.223	up
ND2	1.3169	15.0232	18.7252	2.33398e-51	7.32026e-50	106.071	up
ACTR1B	0.756626	10.3553	18.7231	2.37533e-51	7.42999e-50	106.054	no_change
NR1D2	-1.52671	8.86655	-18.7231	2.37609e-51	7.42999e-50	106.054	down
CAPN10	2.03541	7.98797	18.7189	2.45925e-51	7.67853e-50	106.019	up
MAP2K2	1.30809	11.8115	18.7097	2.65717e-51	8.2841e-50	105.942	up
COPS9	-1.01543	12.4606	-18.7051	2.76047e-51	8.59331e-50	105.904	down
LMF2	0.968184	10.3096	18.6922	3.07479e-51	9.5575e-50	105.796	no_change
LOC100507156	1.57371	7.34311	18.6874	3.20187e-51	9.9377e-50	105.756	up
ELMOD3	1.89741	7.47591	18.6603	4.0143e-51	1.24407e-49	105.53	up
M6PR	0.877126	11.8867	18.6596	4.03875e-51	1.24979e-49	105.524	no_change
ZNF335	1.92384	8.83463	18.6472	4.4796e-51	1.38416e-49	105.421	up
NPBWR1	-2.27818	3.94545	-18.6465	4.50756e-51	1.39074e-49	105.415	down
PTPA	1.18157	9.63808	18.6402	4.75053e-51	1.46354e-49	105.362	up
TRIM26	1.25376	10.4559	18.6344	4.98485e-51	1.53347e-49	105.314	up
DND1	1.07792	9.4712	18.631	5.12924e-51	1.57556e-49	105.286	up
ACBD4	1.68302	8.29716	18.625	5.39459e-51	1.65463e-49	105.235	up
CBLL1	-1.06096	9.77936	-18.6223	5.51903e-51	1.69031e-49	105.213	down
STK4	1.05041	12.367	18.6156	5.83669e-51	1.78498e-49	105.157	up
PDCD11	1.11021	10.0441	18.61	6.11306e-51	1.86677e-49	105.11	up
SLC22A25	1.56074	8.21531	18.6023	6.51964e-51	1.98801e-49	105.046	up
DNAJC11	1.08785	9.61983	18.5999	6.65441e-51	2.02615e-49	105.026	up
FAM220A	-1.18917	10.6173	-18.5985	6.73209e-51	2.04681e-49	105.014	down
TTC33	-1.38409	9.18364	-18.5912	7.15771e-51	2.17305e-49	104.953	down
TRAPPC8	-0.983517	11.7821	-18.5585	9.40703e-51	2.85178e-49	104.68	no_change
SZT2	1.78302	8.48965	18.5546	9.71886e-51	2.94204e-49	104.648	up
SLC35F5	-1.51302	9.8762	-18.5385	1.11198e-50	3.36125e-49	104.513	down
LINC02060	-2.80049	3.39421	-18.5322	1.17272e-50	3.53972e-49	104.46	down
H3C7	-2.90971	6.77119	-18.5303	1.19136e-50	3.59077e-49	104.445	down
GINM1	-1.30525	10.1216	-18.526	1.23453e-50	3.71552e-49	104.409	down
PLA2G6	1.06156	9.20619	18.5205	1.29347e-50	3.88732e-49	104.363	up
SNAPC4	1.87252	9.07522	18.5197	1.30141e-50	3.90553e-49	104.356	up
ATF2	-1.18711	10.6243	-18.5172	1.32967e-50	3.98461e-49	104.335	down
AKT2	1.06375	10.577	18.5134	1.37265e-50	4.1075e-49	104.303	up
RNF40	1.77111	9.60258	18.5098	1.41407e-50	4.22539e-49	104.274	up
UBXN11	1.93929	8.35559	18.5089	1.42522e-50	4.25262e-49	104.266	up
SLC4A2	2.22108	8.09548	18.5068	1.44976e-50	4.31966e-49	104.249	up
MTCH1	0.86356	13.2065	18.5028	1.4995e-50	4.46148e-49	104.215	no_change
C17orf75	-1.39585	8.72669	-18.4985	1.55369e-50	4.61613e-49	104.18	down
CPT2	-1.10537	9.34012	-18.4981	1.55995e-50	4.62816e-49	104.176	down
RNF139	-0.928169	10.5311	-18.4944	1.60859e-50	4.76568e-49	104.145	no_change
MAP2K7	1.45403	9.10977	18.4938	1.61692e-50	4.77825e-49	104.14	up
AKT1S1	2.67463	7.831	18.4937	1.61741e-50	4.77825e-49	104.139	up
TMEM126B	-1.16987	12.1496	-18.4907	1.65976e-50	4.89641e-49	104.114	down
TPRKB	-1.21538	11.4954	-18.484	1.75524e-50	5.17077e-49	104.058	down
HMGA1	1.51283	12.8717	18.4774	1.85417e-50	5.4545e-49	104.003	up
SMG7	1.28998	10.505	18.4771	1.85852e-50	5.45959e-49	104.001	up
LINC00957	1.31157	9.68977	18.4758	1.87979e-50	5.51432e-49	103.989	up
CCDC17	2.32984	6.65727	18.4709	1.95881e-50	5.73805e-49	103.948	up
GPATCH11	-1.30541	9.53696	-18.4665	2.03217e-50	5.94459e-49	103.912	down
COLGALT1	1.09657	10.8894	18.461	2.12653e-50	6.21192e-49	103.866	up
CYTH1	1.47838	11.2544	18.4547	2.24196e-50	6.53995e-49	103.814	up
CTTNBP2NL	-1.35502	8.83427	-18.4359	2.62592e-50	7.64928e-49	103.656	down
APPL1	-1.63768	9.51842	-18.4327	2.69692e-50	7.84514e-49	103.629	down
NEK7	-1.44614	11.6463	-18.4267	2.83606e-50	8.23841e-49	103.579	down
RUNX3	1.34838	11.6971	18.4259	2.85312e-50	8.27644e-49	103.573	up
SLC23A3	1.55841	8.04301	18.4257	2.85863e-50	8.28089e-49	103.571	up
MBD3	0.990884	10.7718	18.424	2.90052e-50	8.39058e-49	103.557	no_change
PSME3IP1	0.946519	10.8723	18.4235	2.91163e-50	8.41107e-49	103.553	no_change
SNRPD2	-0.947717	14.5312	-18.4211	2.97045e-50	8.56911e-49	103.533	no_change
KBTBD3	-1.59538	8.18126	-18.4178	3.05398e-50	8.7979e-49	103.505	down
SLC49A4	-1.24654	8.54343	-18.415	3.12693e-50	8.99563e-49	103.482	down
SNX16	-1.10289	8.49079	-18.4054	3.38877e-50	9.73548e-49	103.401	down
TENT4A	1.0091	10.7517	18.3794	4.2124e-50	1.2085e-48	103.184	up
JAK1	1.33705	12.8688	18.3709	4.52311e-50	1.29586e-48	103.113	up
TXLNA	1.49342	9.5329	18.3619	4.87773e-50	1.39554e-48	103.038	up
ZCCHC10	-1.27938	10.6435	-18.3594	4.98231e-50	1.42351e-48	103.017	down
MMP25-AS1	1.68774	8.29855	18.3582	5.03187e-50	1.4357e-48	103.007	up
FAM174A	-1.15908	9.16224	-18.3451	5.61693e-50	1.60044e-48	102.897	down
NIT1	0.885625	10.4639	18.3436	5.68364e-50	1.61724e-48	102.885	no_change
GGN	-2.6451	3.69543	-18.3399	5.86477e-50	1.6665e-48	102.854	down
PLD2	1.09725	8.85164	18.3337	6.17573e-50	1.75248e-48	102.802	up
FASTKD3	-1.13629	10.4731	-18.3301	6.36662e-50	1.80419e-48	102.772	down
MYO9B	0.961523	9.98065	18.3215	6.84087e-50	1.93596e-48	102.7	no_change
ZNF124	-2.29614	7.9264	-18.3169	7.11287e-50	2.0102e-48	102.661	down
MRPL22	-1.06333	10.9529	-18.3162	7.15524e-50	2.01944e-48	102.656	down
SELENOF	-1.11227	12.5222	-18.3155	7.19719e-50	2.02854e-48	102.65	down
MAN2A2	1.60456	9.6613	18.314	7.28391e-50	2.04859e-48	102.638	up
UFD1	-0.836117	11.9922	-18.314	7.28799e-50	2.04859e-48	102.637	no_change
ZMIZ2	1.38637	11.8564	18.3079	7.66443e-50	2.15151e-48	102.587	up
MEAF6	0.858764	10.934	18.3057	7.80898e-50	2.18914e-48	102.568	no_change
HLA-F	1.28767	14.077	18.3003	8.16965e-50	2.28547e-48	102.523	up
GPR137	1.17968	8.04276	18.3003	8.17452e-50	2.28547e-48	102.523	up
RNF213	2.14477	10.7317	18.2773	9.90872e-50	2.76662e-48	102.331	up
RNFT1	-1.49827	9.68363	-18.2717	1.0384e-49	2.89545e-48	102.284	down
ARF3	1.30234	11.7481	18.2697	1.05616e-49	2.94104e-48	102.267	up
MPLKIP	-1.10309	11.3391	-18.2691	1.06102e-49	2.95062e-48	102.262	down
UBFD1	1.02268	10.126	18.265	1.09877e-49	3.05155e-48	102.227	up
ASB16	1.97395	7.68388	18.258	1.16479e-49	3.23058e-48	102.169	up
DDX18	-1.09974	11.5834	-18.2566	1.17891e-49	3.26541e-48	102.157	down
EFCAB7	-1.29675	8.3739	-18.2542	1.2021e-49	3.32523e-48	102.138	down
SLC25A11	1.03679	10.3902	18.2514	1.23149e-49	3.40201e-48	102.114	up
CAAP1	-1.12907	10.8798	-18.2459	1.28862e-49	3.55512e-48	102.068	down
TMEM251	-1.14963	10.5119	-18.2442	1.30733e-49	3.60198e-48	102.054	down
FPGT	-1.20628	8.65721	-18.2387	1.36975e-49	3.76897e-48	102.008	down
TMEM214	1.15136	10.0991	18.2374	1.38389e-49	3.80288e-48	101.997	up
AKT1	1.82456	9.79974	18.2356	1.40515e-49	3.85622e-48	101.982	up
HSCB	-1.33839	10.2387	-18.2336	1.42945e-49	3.91775e-48	101.965	down
DNAJC9-AS1	1.66269	7.05341	18.2232	1.5586e-49	4.2661e-48	101.879	up
EEF1AKMT2	-1.11522	9.21626	-18.221	1.58858e-49	4.34247e-48	101.86	down
AGA	-1.09011	9.82465	-18.211	1.72773e-49	4.71665e-48	101.776	down
TBC1D17	2.0825	7.84456	18.2013	1.87401e-49	5.10932e-48	101.695	up
DPH3	-1.34717	10.083	-18.1803	2.2345e-49	6.08421e-48	101.519	down
ANO9	2.10723	8.78382	18.1799	2.24157e-49	6.0955e-48	101.516	up
KIFC2	2.2378	8.51738	18.1728	2.37973e-49	6.46276e-48	101.456	up
VPS39	1.22731	9.16981	18.167	2.49712e-49	6.77276e-48	101.408	up
EDC4	1.5066	9.35594	18.1665	2.50771e-49	6.79265e-48	101.404	up
POLR2C	-0.772256	10.771	-18.1636	2.5686e-49	6.94854e-48	101.38	no_change
EDEM3	-1.4773	9.68406	-18.1567	2.72186e-49	7.3536e-48	101.322	down
CREB1	-1.03484	10.562	-18.1531	2.80669e-49	7.57297e-48	101.292	down
SREBF2	1.68889	9.63764	18.1518	2.83628e-49	7.64292e-48	101.281	up
BTF3L4	-0.998346	11.179	-18.1388	3.1633e-49	8.51084e-48	101.172	no_change
GDPD3	2.1884	7.44197	18.1387	3.16652e-49	8.51084e-48	101.171	up
OGT	1.23395	13.0254	18.1322	3.34475e-49	8.97831e-48	101.117	up
BAZ1B	1.11684	10.5659	18.1261	3.5179e-49	9.43097e-48	101.066	up
MRPL19	-1.54004	10.0929	-18.1239	3.58324e-49	9.59379e-48	101.048	down
METTL17	0.98322	11.3637	18.1099	4.02982e-49	1.07756e-47	100.931	no_change
SNHG1	1.33595	12.7235	18.1025	4.29005e-49	1.14568e-47	100.868	up
CCDC91	-1.07132	10.0429	-18.0948	4.57314e-49	1.21972e-47	100.804	down
SFR1	-1.28545	10.2504	-18.09	4.76294e-49	1.26872e-47	100.764	down
ZNHIT3	-0.971121	11.1753	-18.0706	5.60421e-49	1.49091e-47	100.602	no_change
LAMTOR3	-1.02973	11.2528	-18.0673	5.75985e-49	1.53036e-47	100.574	down
DPY30	-0.867245	11.8511	-18.065	5.87406e-49	1.55872e-47	100.555	no_change
TSPYL2	1.5459	10.0239	18.0627	5.98604e-49	1.58641e-47	100.536	up
VAT1	1.36102	10.4035	18.0349	7.55802e-49	2.00048e-47	100.303	up
GPAT4	1.34621	10.2483	18.0271	8.07038e-49	2.13338e-47	100.238	up
YTHDF3	-0.839601	11.6482	-18.0256	8.17786e-49	2.15906e-47	100.224	no_change
GGA1	1.17598	12.5198	18.0008	1.00637e-48	2.65359e-47	100.017	up
CFAP36	-1.35384	9.16198	-17.9992	1.02029e-48	2.6869e-47	100.004	down
KLF13	1.41457	11.3044	17.9925	1.07881e-48	2.83741e-47	99.9481	up
PPM1D	-1.20689	9.34608	-17.9914	1.08951e-48	2.86196e-47	99.9382	down
COMMD6	-0.905804	13.5914	-17.9764	1.23469e-48	3.23923e-47	99.8134	no_change
ARHGEF11	1.93066	8.41337	17.9753	1.24666e-48	3.26652e-47	99.8038	up
KATNBL1	-1.36171	9.72517	-17.9747	1.2532e-48	3.27954e-47	99.7985	down
OGFOD2	0.738104	9.48553	17.9743	1.25672e-48	3.28463e-47	99.7957	no_change
NEU3	1.03799	9.66692	17.9651	1.35808e-48	3.54511e-47	99.7183	up
IRAK1BP1	-2.0522	7.54709	-17.9598	1.42003e-48	3.70219e-47	99.6738	down
ANKRD40	0.861808	10.0574	17.9595	1.42388e-48	3.70759e-47	99.6711	no_change
CYBA	0.976774	13.2265	17.947	1.58037e-48	4.10994e-47	99.5671	no_change
IKBKG	0.911124	10.0474	17.9454	1.6019e-48	4.16074e-47	99.5536	no_change
ZRANB1	-0.766809	9.53331	-17.9419	1.65022e-48	4.28092e-47	99.5239	no_change
TGFB1	1.33459	10.7888	17.9379	1.70581e-48	4.41963e-47	99.4908	up
ROGDI	1.24785	8.49924	17.9354	1.74222e-48	4.50837e-47	99.4698	up
MAPK8IP3	1.57522	9.50258	17.9344	1.75694e-48	4.54084e-47	99.4614	up
SRP19	-0.707632	12.338	-17.9248	1.90437e-48	4.91578e-47	99.381	no_change
NMD3	-0.94054	12.2339	-17.9079	2.19396e-48	5.65629e-47	99.2397	no_change
LINC01231	1.26433	7.749	17.9064	2.22286e-48	5.72372e-47	99.2267	up
ZNF566	-1.86732	6.57561	-17.8872	2.61156e-48	6.71631e-47	99.0658	down
H1-4	-3.13221	6.66151	-17.885	2.65894e-48	6.82396e-47	99.0479	down
VDAC1	1.03262	12.679	17.885	2.65996e-48	6.82396e-47	99.0475	up
TSNAX	-0.978257	11.3165	-17.8765	2.85701e-48	7.32048e-47	98.9762	no_change
MYH9	1.46287	10.9089	17.87	3.01798e-48	7.72343e-47	98.9215	up
AMT	1.43969	8.7867	17.8641	3.17064e-48	8.10417e-47	98.8723	up
CLPTM1	1.36574	9.89465	17.8632	3.19478e-48	8.15587e-47	98.8647	up
CD34	1.51311	8.17182	17.8623	3.2193e-48	8.20842e-47	98.8571	up
RNF44	1.25828	11.1961	17.8611	3.24972e-48	8.27588e-47	98.8477	up
ARSK	-2.42854	6.69601	-17.8593	3.29935e-48	8.39202e-47	98.8326	down
TAOK2	1.80334	7.85986	17.8545	3.43681e-48	8.73102e-47	98.7918	up
ATF1	-1.21193	10.5344	-17.8524	3.49842e-48	8.87672e-47	98.7741	down
RIDA	-1.6065	9.52377	-17.8508	3.54401e-48	8.98146e-47	98.7612	down
HERPUD2	-0.982828	10.9216	-17.8464	3.678e-48	9.30971e-47	98.7242	no_change
PIP5K1C	1.45869	9.4123	17.8454	3.70972e-48	9.37863e-47	98.7156	up
NDUFB6	-1.00688	12.3271	-17.8412	3.84182e-48	9.70083e-47	98.6807	down
TAGLN3	2.2959	6.28706	17.8356	4.02749e-48	1.01573e-46	98.6336	up
SAMD4B	1.27909	9.21129	17.8327	4.12599e-48	1.03932e-46	98.6095	up
DOLPP1	0.878561	9.68731	17.8199	4.59248e-48	1.15543e-46	98.5026	no_change
SLC25A46	-0.972118	11.884	-17.8192	4.6225e-48	1.16158e-46	98.4961	no_change
PTMA	-0.776407	14.601	-17.8012	5.37424e-48	1.34886e-46	98.3457	no_change
CFAP73	2.89689	6.47627	17.8004	5.41171e-48	1.35664e-46	98.3388	up
SLC26A6	1.67167	7.87244	17.7927	5.77389e-48	1.44569e-46	98.2742	up
KATNIP	0.902214	9.21703	17.7811	6.36478e-48	1.59173e-46	98.1769	no_change
PACS2	1.0436	10.7395	17.7805	6.39293e-48	1.59685e-46	98.1725	up
CBFA2T2	1.60926	9.93922	17.7789	6.4794e-48	1.61652e-46	98.1591	up
MTMR9	-1.22171	8.98008	-17.7733	6.79426e-48	1.69304e-46	98.1118	down
PSMD13	1.01002	11.7272	17.7636	7.36746e-48	1.83369e-46	98.031	up
CABIN1	1.16008	9.88047	17.7505	8.22783e-48	2.04538e-46	97.9208	up
TNPO2	1.1505	10.8908	17.7495	8.29643e-48	2.05998e-46	97.9125	up
SUGP2	1.22733	10.2494	17.7441	8.68019e-48	2.15271e-46	97.8673	up
ACAP3	1.76212	8.35718	17.7359	9.30004e-48	2.30369e-46	97.7985	up
ABL1	1.23359	10.1976	17.7348	9.39025e-48	2.32328e-46	97.7889	up
MSL1	0.87711	11.1738	17.7329	9.54024e-48	2.35759e-46	97.7731	no_change
CLASRP	1.16808	10.3544	17.7325	9.56971e-48	2.36208e-46	97.77	up
RXYLT1	-1.01516	10.234	-17.7303	9.75094e-48	2.40396e-46	97.7513	down
SDE2	-0.979118	11.1923	-17.7246	1.02311e-47	2.51936e-46	97.7033	no_change
SCAMP4	2.12246	8.33001	17.7225	1.04074e-47	2.55975e-46	97.6863	up
PPP1R12C	1.26704	9.26031	17.7221	1.04426e-47	2.56539e-46	97.6829	up
AP2A1	1.95401	7.6913	17.7213	1.05175e-47	2.58076e-46	97.6758	up
AREL1	0.962558	9.89618	17.7054	1.20189e-47	2.94568e-46	97.5426	no_change
COIL	-0.861511	10.0001	-17.6956	1.30429e-47	3.1929e-46	97.461	no_change
RNMT	1.034	10.222	17.6898	1.36977e-47	3.34926e-46	97.4122	up
CD37	1.72515	12.8449	17.683	1.45016e-47	3.54168e-46	97.3553	up
WDFY4	1.25731	11.0174	17.6757	1.54152e-47	3.76041e-46	97.2943	up
TMEM167A	-1.00575	12.1516	-17.6754	1.54549e-47	3.76569e-46	97.2917	down
PPP2R5D	1.03682	10.0526	17.6651	1.68609e-47	4.10348e-46	97.2048	up
NCSTN	0.90356	10.1753	17.6618	1.73321e-47	4.21322e-46	97.1773	no_change
SAE1	1.21074	11.7755	17.6486	1.93565e-47	4.69987e-46	97.0671	up
ARV1	-0.985444	10.3773	-17.6419	2.04875e-47	4.9687e-46	97.0104	no_change
SEC31B	2.61018	8.15607	17.639	2.09886e-47	5.08432e-46	96.9863	up
SHKBP1	1.82899	9.56773	17.6374	2.12651e-47	5.14532e-46	96.9733	up
ATXN7L3	1.27387	9.31367	17.6321	2.22453e-47	5.37625e-46	96.9283	up
EVI5	-1.24233	9.03652	-17.62	2.46259e-47	5.94469e-46	96.8269	down
TFPI	-1.85029	9.03984	-17.6134	2.60365e-47	6.27796e-46	96.7713	down
MTRES1	-0.995612	9.48063	-17.6058	2.7734e-47	6.67953e-46	96.7083	no_change
NOC2L	1.62637	8.95442	17.601	2.88931e-47	6.95069e-46	96.6674	up
NAT1	-1.00209	10.1823	-17.5938	3.06981e-47	7.37639e-46	96.607	down
GGNBP2	0.962101	11.3902	17.5881	3.21785e-47	7.72321e-46	96.56	no_change
GUSBP4	1.64254	7.58041	17.5827	3.36856e-47	8.07563e-46	96.5143	up
SDHAF4	-1.52315	8.38723	-17.5824	3.37678e-47	8.08605e-46	96.5119	down
SFTA1P	-2.37741	4.67725	-17.5797	3.45577e-47	8.26571e-46	96.4888	down
GOLGA1	1.1783	8.60257	17.5702	3.74063e-47	8.93681e-46	96.4098	up
ELOC	-0.96195	12.6064	-17.5592	4.10479e-47	9.7956e-46	96.3171	no_change
URM1	0.888626	10.0729	17.5544	4.27152e-47	1.01818e-45	96.2773	no_change
DIAPH2	-1.26436	8.86983	-17.5526	4.3362e-47	1.03242e-45	96.2623	down
TELO2	1.20816	9.0996	17.5517	4.37244e-47	1.03986e-45	96.254	up
MCUR1	-0.977431	10.9694	-17.5438	4.67017e-47	1.10941e-45	96.1883	no_change
RPS28	0.376183	15.3771	17.5388	4.87156e-47	1.15593e-45	96.1462	no_change
ANAPC11	-1.03931	12.1767	-17.5341	5.06742e-47	1.20104e-45	96.1068	down
IPO13	0.857174	9.00722	17.5303	5.23243e-47	1.23874e-45	96.0749	no_change
ENY2	-0.99655	12.2458	-17.525	5.46878e-47	1.29322e-45	96.0308	no_change
NCK1	-0.951497	11.1462	-17.519	5.75388e-47	1.3591e-45	95.9801	no_change
ZFP90	-1.55621	9.32281	-17.5114	6.13269e-47	1.44694e-45	95.9165	down
MRPL50	-1.17553	10.6068	-17.5036	6.54995e-47	1.54364e-45	95.8508	down
LETMD1	0.921237	11.2639	17.5008	6.70554e-47	1.57853e-45	95.8274	no_change
ATP23	-1.33162	9.47906	-17.4956	7.0057e-47	1.64733e-45	95.7837	down
LOC155060	2.20748	8.86555	17.493	7.15673e-47	1.68094e-45	95.7624	up
TMEM198B	1.18336	8.62716	17.4915	7.24876e-47	1.70065e-45	95.7496	up
MFF	-0.700962	11.8887	-17.4834	7.75915e-47	1.81834e-45	95.6818	no_change
HMG20B	0.99143	9.72956	17.4758	8.27268e-47	1.93651e-45	95.6178	no_change
TOP1	1.09393	12.6074	17.4645	9.09823e-47	2.12737e-45	95.5229	up
EIF3D	0.812524	13.1884	17.46	9.44354e-47	2.20564e-45	95.4857	no_change
PSMG2	-0.716201	13.2105	-17.4597	9.46714e-47	2.20868e-45	95.4832	no_change
INTS6L	1.18663	9.95842	17.4549	9.85799e-47	2.2973e-45	95.4429	up
CCNL1	1.23554	11.5035	17.4545	9.89176e-47	2.3026e-45	95.4395	up
LIPT1	-1.14202	9.49057	-17.4498	1.02904e-46	2.39272e-45	95.4	down
TTC30B	-1.71513	6.82077	-17.4496	1.03105e-46	2.39472e-45	95.3981	down
SLC35A4	1.13128	10.4938	17.449	1.03631e-46	2.40427e-45	95.393	up
RAB6B	1.80579	7.42661	17.4488	1.03763e-46	2.40466e-45	95.3917	up
KLHL7	-0.945543	10.0343	-17.4431	1.08861e-46	2.52e-45	95.3439	no_change
PTMS	2.24877	6.75289	17.4423	1.09624e-46	2.53484e-45	95.3369	up
PSENEN	1.37621	9.59668	17.4333	1.18216e-46	2.7305e-45	95.2616	up
PHF8	1.11675	9.47289	17.4298	1.2176e-46	2.80924e-45	95.2322	up
ZNF131	-0.962779	10.5101	-17.419	1.33312e-46	3.07236e-45	95.1417	no_change
KMT2D	1.34914	10.9569	17.4178	1.34672e-46	3.10028e-45	95.1316	up
NEURL4	1.62995	8.02319	17.4127	1.40543e-46	3.23186e-45	95.089	up
TLR4	-1.63886	8.9492	-17.4096	1.44303e-46	3.31469e-45	95.0627	down
SRSF4	0.811135	11.6213	17.4033	1.52118e-46	3.49035e-45	95.0101	no_change
TMEM114	-1.67052	3.48326	-17.399	1.5771e-46	3.61467e-45	94.974	down
FBXO7	0.720502	11.8787	17.3888	1.71929e-46	3.93624e-45	94.8879	no_change
PDPR	1.31775	10.4317	17.3807	1.83923e-46	4.20624e-45	94.8206	up
FBXO28	-1.00274	10.2894	-17.3716	1.98609e-46	4.53712e-45	94.744	down
GUCY1B1	-1.56868	9.57332	-17.369	2.03039e-46	4.63325e-45	94.722	down
SAP25	1.42965	9.23964	17.3662	2.07909e-46	4.73918e-45	94.6983	up
STK24	0.825939	13.2091	17.3608	2.17541e-46	4.95334e-45	94.6531	no_change
WBP2	1.50332	9.94778	17.3598	2.19277e-46	4.98743e-45	94.6452	up
ODR4	-1.10047	8.90277	-17.3542	2.29963e-46	5.22476e-45	94.5977	down
FBRS	1.3745	8.96126	17.3503	2.37592e-46	5.38305e-45	94.5652	up
PIGC	-0.921067	10.2767	-17.3503	2.3764e-46	5.38305e-45	94.565	no_change
CMC1	-1.4302	11.2157	-17.3502	2.37704e-46	5.38305e-45	94.5647	down
JUNB	1.33356	10.3732	17.3438	2.51002e-46	5.67804e-45	94.5104	up
GLYR1	1.05225	10.8563	17.3394	2.60366e-46	5.88348e-45	94.4738	up
MPV17L	1.33982	9.5989	17.3319	2.773e-46	6.25936e-45	94.411	up
PIK3R1	-1.11662	10.3498	-17.3287	2.84948e-46	6.42503e-45	94.3838	down
RNF26	1.24426	9.53625	17.3255	2.92743e-46	6.59368e-45	94.3569	up
TMEM135	-0.979031	9.82988	-17.3252	2.93486e-46	6.60327e-45	94.3544	no_change
ASNSD1	-0.764809	11.224	-17.3228	2.99286e-46	6.72651e-45	94.3348	no_change
CSNK1G2	0.991431	10.9032	17.2989	3.65919e-46	8.21525e-45	94.1343	no_change
NIFK-AS1	-0.875836	8.74788	-17.2943	3.8035e-46	8.53007e-45	94.0957	no_change
MLLT1	0.868455	10.378	17.2806	4.27005e-46	9.56611e-45	93.9802	no_change
TWF1	-1.06547	10.5997	-17.2795	4.30776e-46	9.64022e-45	93.9715	down
ZNF346	0.929738	9.42825	17.2777	4.37506e-46	9.78035e-45	93.956	no_change
SART3	0.735197	10.7278	17.2658	4.83498e-46	1.07969e-44	93.8563	no_change
ZNF394	-1.04567	9.88681	-17.265	4.86685e-46	1.08565e-44	93.8497	down
SDR39U1	0.818896	10.9263	17.2623	4.97963e-46	1.10875e-44	93.8269	no_change
RAP2C	-0.984447	11.4344	-17.2623	4.98107e-46	1.10875e-44	93.8266	no_change
RSAD1	0.883149	9.66892	17.2585	5.13964e-46	1.14283e-44	93.7953	no_change
ATXN7L3B	0.867347	11.2087	17.2574	5.18776e-46	1.1523e-44	93.786	no_change
CALR	1.11147	12.6257	17.2502	5.51385e-46	1.22343e-44	93.7252	up
CDKN2AIP	-1.07271	9.43336	-17.2465	5.68555e-46	1.26019e-44	93.6946	down
UMAD1	-1.25655	9.36961	-17.2441	5.80191e-46	1.28461e-44	93.6744	down
MED31	-1.36253	10.3347	-17.2409	5.96166e-46	1.31858e-44	93.6473	down
CDK2	1.20833	10.7522	17.2396	6.02598e-46	1.3314e-44	93.6366	up
NISCH	1.08397	11.4083	17.2325	6.39811e-46	1.41212e-44	93.5768	up
ERGIC2	-1.29818	11.0168	-17.2303	6.51686e-46	1.43681e-44	93.5584	down
DCTN1	1.20883	10.1063	17.2279	6.65092e-46	1.46482e-44	93.5381	up
STAM2	-1.3832	9.78114	-17.2213	7.03184e-46	1.54708e-44	93.4826	down
LCE1E	1.71983	7.8678	17.2196	7.13071e-46	1.56718e-44	93.4686	up
OR51I1	2.08276	6.04233	17.2031	8.18912e-46	1.7979e-44	93.3305	up
NKTR	-1.76222	10.1983	-17.2005	8.37211e-46	1.83614e-44	93.3085	down
ZNF746	1.04895	9.75075	17.1954	8.74142e-46	1.91512e-44	93.2654	up
SAR1B	-1.24159	10.9597	-17.1929	8.9216e-46	1.95255e-44	93.2451	down
UNKL	1.3213	9.4641	17.1871	9.37164e-46	2.04889e-44	93.196	up
ATRX	0.878393	11.2967	17.1826	9.73231e-46	2.12552e-44	93.1583	no_change
ARL8A	1.70991	9.0604	17.1813	9.84107e-46	2.14702e-44	93.1472	up
NOP2	0.967376	10.8119	17.181	9.86809e-46	2.15067e-44	93.1445	no_change
CTBP1	0.961296	12.4274	17.1782	1.0103e-45	2.19956e-44	93.121	no_change
GATAD2B	1.449	9.67916	17.1752	1.03562e-45	2.25235e-44	93.0963	up
TROAP	1.77818	9.62921	17.1735	1.05097e-45	2.28335e-44	93.0816	up
PSMC5	0.739554	12.1503	17.1676	1.10372e-45	2.39545e-44	93.0328	no_change
MAPK8	-1.00257	9.25216	-17.1567	1.20971e-45	2.62276e-44	92.9413	down
BBS7	-1.17427	8.08032	-17.1534	1.24449e-45	2.69536e-44	92.913	down
RALB	1.29817	10.08	17.1507	1.27322e-45	2.75472e-44	92.8902	up
SLTM	0.805205	11.4886	17.1489	1.29211e-45	2.79269e-44	92.8755	no_change
WDR6	1.14244	10.6043	17.1454	1.33099e-45	2.87374e-44	92.846	up
ZFP92	1.96974	7.91662	17.1417	1.37238e-45	2.95932e-44	92.8154	up
NEAT1	2.07986	13.0543	17.1417	1.37346e-45	2.95932e-44	92.8146	up
YIPF4	-1.32307	8.52273	-17.1245	1.58628e-45	3.41434e-44	92.6709	down
ITGB3BP	-1.27604	11.2382	-17.1172	1.68782e-45	3.62916e-44	92.609	down
RNF220	1.05373	9.89726	17.11	1.79221e-45	3.84965e-44	92.5491	up
TERF2IP	0.96898	11.6536	17.1095	1.80075e-45	3.86402e-44	92.5444	no_change
SMNDC1	-0.806562	11.9132	-17.1055	1.8619e-45	3.99113e-44	92.5111	no_change
CWC15	-0.743268	12.3699	-17.0977	1.98826e-45	4.25762e-44	92.4456	no_change
RRP9	1.85318	8.91757	17.095	2.03419e-45	4.35149e-44	92.4228	up
SEC22B	0.926958	11.5572	17.0904	2.11337e-45	4.51187e-44	92.3847	no_change
NDUFA3	-0.931951	12.261	-17.0904	2.11349e-45	4.51187e-44	92.3846	no_change
SLC25A25-AS1	1.46023	8.99884	17.079	2.32612e-45	4.96072e-44	92.289	up
ZCCHC9	-1.1668	10.1433	-17.0744	2.41887e-45	5.15326e-44	92.25	down
DIS3L2	-1.23775	7.28634	-17.072	2.46814e-45	5.25286e-44	92.2298	down
PPP4R2	-0.93269	11.2431	-17.0708	2.49328e-45	5.30096e-44	92.2197	no_change
WDSUB1	-1.40592	8.84137	-17.069	2.53115e-45	5.376e-44	92.2047	down
TYMP	1.7584	10.4378	17.0665	2.58407e-45	5.4828e-44	92.1841	up
CDK8	-1.00034	9.45828	-17.0546	2.85722e-45	6.05621e-44	92.0838	down
CORO7	1.46316	8.66831	17.045	3.09707e-45	6.55792e-44	92.0034	up
YEATS4	-1.54834	9.79016	-17.0436	3.13395e-45	6.62929e-44	91.9916	down
CEBPZ	-0.957325	10.8419	-17.0421	3.17351e-45	6.70617e-44	91.9791	no_change
RECQL4	1.45106	9.75815	17.0359	3.34297e-45	7.05711e-44	91.9272	up
PRRC2B	2.02397	9.72842	17.0321	3.45263e-45	7.28125e-44	91.895	up
ITPR3	1.79727	10.1737	17.023	3.72497e-45	7.84764e-44	91.8192	up
C1D	-1.18666	11.1791	-17.0212	3.78307e-45	7.96201e-44	91.8038	down
LOC114224	1.733	8.43389	17.0153	3.97568e-45	8.35896e-44	91.7542	up
HIKESHI	-1.23036	11.6846	-17.0149	3.98865e-45	8.37738e-44	91.751	down
MTMR3	0.973461	9.48085	17.0148	3.99248e-45	8.37738e-44	91.75	no_change
ATP7A	-1.40017	8.16633	-17.0081	4.22519e-45	8.85677e-44	91.6935	down
KIN	-0.999484	9.77848	-17.0053	4.32373e-45	9.05422e-44	91.6705	no_change
RMND5B	0.975317	9.97842	17.0047	4.34738e-45	9.09461e-44	91.6651	no_change
HDAC10	1.75119	7.98258	17.0039	4.37463e-45	9.14244e-44	91.6588	up
MIR29B2CHG	2.16922	10.0101	17.0006	4.50034e-45	9.39576e-44	91.6306	up
LASP1	1.21175	12.8895	16.9987	4.57223e-45	9.53629e-44	91.6147	up
PDCD7	-1.08257	10.0419	-16.9981	4.59561e-45	9.5755e-44	91.6097	down
TTYH3	1.57209	9.36502	16.9906	4.89224e-45	1.01834e-43	91.5473	up
THAP6	-1.06333	8.55077	-16.988	5.00036e-45	1.03981e-43	91.5254	down
EIF5B	-1.51739	10.8732	-16.9838	5.18383e-45	1.07688e-43	91.4895	down
POFUT2	0.798489	9.05399	16.9824	5.24159e-45	1.0878e-43	91.4784	no_change
CNOT1	0.727519	12.4264	16.9779	5.44768e-45	1.12945e-43	91.44	no_change
LOC100130744	2.94899	5.9315	16.9716	5.74436e-45	1.18977e-43	91.3871	up
DKKL1	-1.83025	3.81257	-16.969	5.86786e-45	1.21415e-43	91.3658	down
NTAQ1	-1.09627	9.94499	-16.9668	5.98134e-45	1.2364e-43	91.3467	down
ARL14EP	-0.977488	10.0564	-16.9582	6.42599e-45	1.327e-43	91.2752	no_change
GATD1	1.20563	9.55035	16.952	6.77458e-45	1.3976e-43	91.2225	up
SRFBP1	-1.17878	8.18046	-16.9497	6.90487e-45	1.42307e-43	91.2035	down
ACOT13	-1.06667	10.8148	-16.9491	6.93805e-45	1.4285e-43	91.1987	down
HDGFL1	1.33761	8.89026	16.9395	7.52136e-45	1.54707e-43	91.1182	up
RHBG	-1.56426	4.79393	-16.935	7.81133e-45	1.60513e-43	91.0804	down
TP53RK	-1.06137	9.69808	-16.9255	8.4649e-45	1.73772e-43	91.0003	down
RUSC1	1.17599	9.82188	16.9239	8.57488e-45	1.75857e-43	90.9874	up
MEX3D	2.05668	6.99384	16.9233	8.62331e-45	1.76676e-43	90.9818	up
CWF19L1	1.58068	9.13749	16.9213	8.7672e-45	1.79448e-43	90.9653	up
NCOA5	1.23923	9.89999	16.9177	9.03393e-45	1.84726e-43	90.9354	up
SNAPC1	-1.7808	9.89469	-16.9154	9.21377e-45	1.88219e-43	90.9157	down
EIF6	0.805329	11.6486	16.9151	9.23446e-45	1.88457e-43	90.9135	no_change
FANCA	1.55712	9.86097	16.9053	1.0034e-44	2.04574e-43	90.8306	up
WWTR1	-1.98835	8.84686	-16.9018	1.03287e-44	2.10376e-43	90.8017	down
UBR3	-1.10411	9.8663	-16.9012	1.03854e-44	2.11324e-43	90.7963	down
OSTF1	-0.897009	9.70119	-16.8986	1.06153e-44	2.15793e-43	90.7744	no_change
INTS1	0.864126	9.87169	16.898	1.06667e-44	2.16477e-43	90.7696	no_change
SEC62	-1.47749	12.2768	-16.898	1.06697e-44	2.16477e-43	90.7693	down
RAB23	-1.29545	8.99243	-16.8909	1.13228e-44	2.29503e-43	90.7101	down
SCYL3	-1.1504	9.33947	-16.8893	1.14727e-44	2.32317e-43	90.6969	down
RAP1B	-0.689607	13.6073	-16.8774	1.2688e-44	2.56676e-43	90.5965	no_change
BLZF1	-1.83606	8.19012	-16.8739	1.30667e-44	2.64081e-43	90.5672	down
RPA2	0.835562	11.5479	16.8731	1.3148e-44	2.65467e-43	90.561	no_change
FXR2	0.973186	9.32182	16.8617	1.44766e-44	2.9201e-43	90.4649	no_change
LINC00520	1.23825	10.1033	16.8574	1.50105e-44	3.02487e-43	90.4288	up
TMEM19	-1.0608	10.6433	-16.856	1.51879e-44	3.05766e-43	90.4171	down
SGSM2	1.16555	10.4652	16.8444	1.67398e-44	3.36676e-43	90.32	up
SMARCD1	1.18002	9.89724	16.8443	1.67555e-44	3.36676e-43	90.3191	up
MRPL40	-0.849092	11.3809	-16.8427	1.69849e-44	3.40957e-43	90.3055	no_change
TPM3	0.643054	14.0182	16.8288	1.90902e-44	3.8285e-43	90.1889	no_change
WDR89	0.921274	9.43213	16.8191	2.07156e-44	4.15049e-43	90.1074	no_change
ERP29	0.917329	12.7154	16.8116	2.20605e-44	4.4157e-43	90.0447	no_change
SAFB2	0.808193	10.8715	16.8113	2.21198e-44	4.42333e-43	90.042	no_change
ANKRD36B	-2.36429	8.66653	-16.8088	2.25875e-44	4.51253e-43	90.0211	down
GUCY1A1	-1.64048	8.96544	-16.8085	2.26433e-44	4.51935e-43	90.0187	down
TBC1D25	1.1842	8.96473	16.8082	2.27106e-44	4.52844e-43	90.0157	up
TNPO1	-1.01319	12.747	-16.8057	2.31966e-44	4.62093e-43	89.9946	down
WAS	1.01882	12.8713	16.8021	2.39065e-44	4.75781e-43	89.9645	up
SMIM30	-1.38643	9.99964	-16.7982	2.46996e-44	4.91096e-43	89.9319	down
ADGRL4	-1.79856	8.20585	-16.7885	2.67928e-44	5.32208e-43	89.8508	down
FNIP1	-0.819574	9.54349	-16.7847	2.76715e-44	5.49137e-43	89.8186	no_change
GRB2	0.95613	12.4664	16.782	2.83179e-44	5.61431e-43	89.7956	no_change
H3-3B	0.785384	13.8327	16.7699	3.13506e-44	6.20968e-43	89.6941	no_change
RECQL	-0.770227	11.7317	-16.7692	3.1518e-44	6.23692e-43	89.6888	no_change
HDGF	1.04558	12.0359	16.763	3.32042e-44	6.56437e-43	89.6368	up
SHC3	1.8918	7.40957	16.7513	3.6655e-44	7.2397e-43	89.5381	up
MBTPS1	0.90876	10.1063	16.7505	3.69044e-44	7.27884e-43	89.5314	no_change
RPS3A	-0.227227	16.0085	-16.7504	3.69229e-44	7.27884e-43	89.5309	no_change
CYB561D1	0.938399	9.43932	16.7503	3.69745e-44	7.28212e-43	89.5295	no_change
CREBZF	1.14785	9.72286	16.7449	3.8687e-44	7.61221e-43	89.4843	up
COASY	0.853675	10.8834	16.7225	4.66948e-44	9.1792e-43	89.2966	no_change
ZNF767P	1.25065	9.17162	16.7195	4.79148e-44	9.41016e-43	89.2709	up
PCBD2	-1.24563	8.89925	-16.7193	4.79911e-44	9.41108e-43	89.2693	down
LEMD3	-1.06458	10.5837	-16.7192	4.80097e-44	9.41108e-43	89.2689	down
PRPF6	1.01388	10.3172	16.7117	5.11609e-44	1.00194e-42	89.2055	up
SMIM15	-0.87616	11.7474	-16.7104	5.16982e-44	1.01151e-42	89.1951	no_change
BCAS2	-0.830149	11.6806	-16.7052	5.40289e-44	1.05612e-42	89.1511	no_change
STAT2	1.21387	12.4602	16.7036	5.4763e-44	1.06947e-42	89.1376	up
ALG5	-0.899983	11.6715	-16.7002	5.63282e-44	1.09901e-42	89.1095	no_change
LIN7C	-1.22529	10.599	-16.6973	5.77168e-44	1.12505e-42	89.0852	down
MRPL52	-1.10886	11.1117	-16.6935	5.96081e-44	1.16083e-42	89.0531	down
PGRMC2	-0.97365	9.30798	-16.691	6.08953e-44	1.18479e-42	89.0318	no_change
SVBP	-1.15945	9.65799	-16.6827	6.5291e-44	1.26913e-42	88.9622	down
RNF13	-1.54821	11.4751	-16.665	7.57959e-44	1.47195e-42	88.8134	down
DCK	-1.36747	12.0264	-16.6645	7.61173e-44	1.47682e-42	88.8092	down
PPP2R3C	-0.88521	11.1337	-16.6641	7.63247e-44	1.47946e-42	88.8065	no_change
SETD9	-1.57829	8.48511	-16.6585	8.00335e-44	1.54992e-42	88.7591	down
ICE2	-0.982362	9.99743	-16.6505	8.55905e-44	1.65599e-42	88.6922	no_change
ATAT1	1.95403	7.91751	16.6371	9.5802e-44	1.85185e-42	88.5797	up
GAK	0.985595	11.5568	16.6362	9.65665e-44	1.8649e-42	88.5718	no_change
EMC8	-0.88994	10.9323	-16.6273	1.0402e-43	2.00698e-42	88.4976	no_change
TRABD	1.26217	9.93587	16.6219	1.08918e-43	2.09798e-42	88.4517	up
RBM10	1.03224	10.7299	16.6219	1.08938e-43	2.09798e-42	88.4515	up
KIF3C	1.75881	7.86462	16.6161	1.14309e-43	2.19939e-42	88.4035	up
MANEA	-1.09885	9.06042	-16.6151	1.15287e-43	2.21617e-42	88.395	down
ZNF589	1.77365	9.2176	16.6043	1.26276e-43	2.42517e-42	88.3042	up
ADAT3	1.0768	9.52913	16.6039	1.26703e-43	2.43114e-42	88.3008	up
SRM	1.42687	11.093	16.5908	1.41459e-43	2.71177e-42	88.1909	up
C1orf53	-1.70633	7.64398	-16.583	1.51036e-43	2.89271e-42	88.1256	down
MTDH	-1.25977	12.3064	-16.5794	1.55673e-43	2.97878e-42	88.0954	down
SYK	1.33202	12.0324	16.576	1.60215e-43	3.06289e-42	88.0667	up
TUBGCP2	0.912031	10.2596	16.5715	1.66445e-43	3.17907e-42	88.0287	no_change
TBRG1	1.30099	10.8593	16.5713	1.66754e-43	3.18206e-42	88.0268	up
PTER	-1.6698	9.40334	-16.5657	1.74791e-43	3.33238e-42	87.9799	down
STAT5A	1.2163	10.3442	16.561	1.8185e-43	3.46378e-42	87.9404	up
GTF3C1	0.822825	10.3257	16.5548	1.9145e-43	3.64332e-42	87.8891	no_change
TTC7A	1.15433	9.32275	16.5449	2.08233e-43	3.95909e-42	87.8052	up
RPS6KA4	1.30689	9.04042	16.5417	2.13843e-43	4.06204e-42	87.7787	up
DNAJB2	1.68869	9.16325	16.5373	2.21889e-43	4.21105e-42	87.7419	up
CACNG6	1.08587	9.32927	16.5347	2.26736e-43	4.29532e-42	87.7203	up
IGSF6	-2.09332	10.0009	-16.5347	2.26742e-43	4.29532e-42	87.7203	down
SMU1	-0.975599	9.28758	-16.5153	2.67018e-43	5.05372e-42	87.5572	no_change
CDC5L	-0.803914	10.9869	-16.5106	2.7791e-43	5.25509e-42	87.5173	no_change
UBTF	0.89563	10.1182	16.5063	2.8801e-43	5.44115e-42	87.4817	no_change
SPA17	-1.44914	8.18344	-16.506	2.8878e-43	5.45076e-42	87.479	down
CAPN1	1.32817	9.47254	16.5018	2.99204e-43	5.64239e-42	87.4437	up
GMDS-DT	-1.25042	7.75834	-16.4993	3.05399e-43	5.75403e-42	87.4232	down
EPM2A-DT	-2.06259	5.94908	-16.4989	3.0655e-43	5.76903e-42	87.4195	down
C1QTNF2	-2.29447	4.02691	-16.4988	3.06748e-43	5.76903e-42	87.4188	down
TNK2	1.68637	8.99303	16.4987	3.07143e-43	5.77124e-42	87.4176	up
PRR13	0.707747	12.3824	16.497	3.11568e-43	5.84913e-42	87.4033	no_change
EXOSC3	-1.08118	10.7273	-16.4935	3.20869e-43	6.01831e-42	87.3739	down
SEC22A	-0.897129	8.85028	-16.4847	3.45393e-43	6.47247e-42	87.3005	no_change
FUNDC1	-1.15062	10.2977	-16.4825	3.51872e-43	6.58797e-42	87.2819	down
RB1CC1	-0.927203	10.0598	-16.4811	3.56213e-43	6.66326e-42	87.2697	no_change
EIF4EBP2	0.800335	10.7067	16.4762	3.71149e-43	6.93643e-42	87.2287	no_change
TVP23C	1.54501	8.11761	16.4627	4.15776e-43	7.76351e-42	87.1155	up
PCNT	1.11471	10.5312	16.4621	4.17762e-43	7.79361e-42	87.1107	up
RXRB	0.856985	10.1899	16.4604	4.23825e-43	7.89967e-42	87.0963	no_change
ZBTB17	1.03795	9.59326	16.4576	4.33781e-43	8.07801e-42	87.0732	up
PIGW	-1.25662	9.13418	-16.4572	4.35566e-43	8.10401e-42	87.0691	down
PRPS2	-0.967671	11.1977	-16.448	4.70416e-43	8.74463e-42	86.9923	no_change
KPNB1	1.00131	13.2607	16.4442	4.85742e-43	9.02148e-42	86.9603	up
FHIP2B	1.26701	9.1658	16.4394	5.0559e-43	9.38175e-42	86.9204	up
ABCB6	1.78578	7.78942	16.4366	5.17888e-43	9.60141e-42	86.8964	up
RAB28	-0.91977	10.4232	-16.4245	5.73469e-43	1.06224e-41	86.7947	no_change
SUMO1	-0.672944	12.9609	-16.4215	5.88028e-43	1.08824e-41	86.7697	no_change
TMLHE	-1.12823	8.06847	-16.4212	5.89587e-43	1.09016e-41	86.7671	down
WDR45B	0.718211	11.1161	16.4119	6.37371e-43	1.17747e-41	86.6893	no_change
KDM5C	1.07493	9.23046	16.4002	7.03321e-43	1.29816e-41	86.5911	up
VCP	0.946918	12.3709	16.3979	7.17276e-43	1.32274e-41	86.5715	no_change
MOGS	0.884002	9.18066	16.3972	7.21372e-43	1.32912e-41	86.5658	no_change
GET1	-1.00737	10.7217	-16.3923	7.51965e-43	1.38427e-41	86.5244	down
ZNF836	1.12342	8.6203	16.3887	7.74523e-43	1.42454e-41	86.4949	up
ZNF282	1.69289	8.66306	16.388	7.7951e-43	1.43237e-41	86.4885	up
HLA-C	0.707202	15.4182	16.3879	7.80155e-43	1.43237e-41	86.4877	no_change
RAB24	1.10429	10.184	16.3858	7.9403e-43	1.45656e-41	86.4701	up
ZNF564	-1.05464	8.34756	-16.3855	7.95654e-43	1.45826e-41	86.4681	down
SLC25A34	1.4215	7.99287	16.3717	8.94249e-43	1.63752e-41	86.3515	up
SGCB	-1.16598	9.74357	-16.3552	1.02699e-42	1.87895e-41	86.2135	down
DMPK	1.28404	8.37584	16.355	1.02917e-42	1.88128e-41	86.2114	up
BBS4	-0.916804	8.8007	-16.354	1.03782e-42	1.89542e-41	86.203	no_change
RAB3IL1	1.25836	8.95316	16.3532	1.04475e-42	1.90642e-41	86.1964	up
DCUN1D4	-1.22467	8.80867	-16.3448	1.12119e-42	2.04289e-41	86.1259	down
GGA3	1.22924	9.78555	16.3447	1.1215e-42	2.04289e-41	86.1257	up
DCAF11	0.709911	9.97964	16.3412	1.15583e-42	2.10359e-41	86.0956	no_change
HERC1	0.801653	10.5462	16.337	1.1973e-42	2.17717e-41	86.0604	no_change
RYK	-1.09682	9.83876	-16.3332	1.23592e-42	2.24543e-41	86.0288	down
ZNF875	1.23665	8.50219	16.3244	1.33035e-42	2.41489e-41	85.9553	up
TRIM11	0.854227	9.32906	16.3241	1.33414e-42	2.41967e-41	85.9525	no_change
KLK3	1.36379	9.43476	16.3233	1.34317e-42	2.43392e-41	85.9458	up
ASMTL-AS1	1.68671	7.96459	16.3125	1.47043e-42	2.66223e-41	85.8555	up
LEMD2	1.51312	8.30093	16.3108	1.4922e-42	2.69929e-41	85.8408	up
IRGQ	0.817023	9.43745	16.3078	1.53006e-42	2.76538e-41	85.8158	no_change
CISD1	-1.37559	10.8861	-16.3059	1.55519e-42	2.80837e-41	85.7996	down
NDUFB5	-0.804008	12.9999	-16.3053	1.56299e-42	2.82001e-41	85.7946	no_change
CDH22	1.01419	8.83769	16.2967	1.68043e-42	3.02927e-41	85.7223	up
EIF3B	1.11702	12.6597	16.2845	1.86122e-42	3.35229e-41	85.6204	up
RNF167	1.34137	10.5439	16.2824	1.89568e-42	3.4114e-41	85.6021	up
PARPBP	-1.42087	8.8793	-16.2776	1.97301e-42	3.54743e-41	85.5622	down
PTCD2	-1.22566	8.8747	-16.2775	1.97467e-42	3.54743e-41	85.5614	down
DERA	-0.921536	10.8342	-16.2702	2.09929e-42	3.76806e-41	85.5003	no_change
MAFK	0.980082	10.0259	16.2698	2.10656e-42	3.77785e-41	85.4969	no_change
TAB1	1.70453	7.3661	16.265	2.19269e-42	3.92895e-41	85.4569	up
FKSG49	1.01862	10.3547	16.2588	2.31155e-42	4.13837e-41	85.4043	up
STK19	0.609025	9.77331	16.2523	2.44077e-42	4.36597e-41	85.35	no_change
FBXL6	1.3562	8.3261	16.2248	3.07628e-42	5.49803e-41	85.1192	up
ARF5	1.02965	11.1165	16.2172	3.28049e-42	5.85798e-41	85.0551	up
RBMXL1	-1.21936	8.91941	-16.215	3.34168e-42	5.96214e-41	85.0366	down
GIN1	-1.065	8.84672	-16.2006	3.77104e-42	6.72244e-41	84.9161	down
SLC25A45	1.22093	8.9645	16.1976	3.86612e-42	6.88606e-41	84.8912	up
FBXL19	2.08357	7.5452	16.1961	3.91595e-42	6.96885e-41	84.8785	up
CDC37	1.13909	10.5906	16.1903	4.11091e-42	7.30956e-41	84.83	up
NXNL1	-1.37626	4.34182	-16.1898	4.12957e-42	7.33649e-41	84.8255	down
FANCF	-1.16054	9.19904	-16.1851	4.29616e-42	7.62597e-41	84.786	down
POLE3	0.964883	11.5272	16.1837	4.34731e-42	7.7102e-41	84.7742	no_change
NCAPD3	1.02916	10.3162	16.1829	4.3764e-42	7.75518e-41	84.7676	up
TMEM70	-1.00308	11.8246	-16.1801	4.47919e-42	7.9306e-41	84.7444	down
CCNL2	1.24522	11.7779	16.1706	4.8517e-42	8.58286e-41	84.6647	up
LOC105378948	1.40325	8.27194	16.1688	4.92713e-42	8.70891e-41	84.6494	up
NNT-AS1	-1.05514	9.34495	-16.1573	5.42678e-42	9.58393e-41	84.553	down
RPS7	-0.348122	15.3135	-16.1552	5.52566e-42	9.75031e-41	84.535	no_change
ZNF567	-1.11174	9.37803	-16.1523	5.65896e-42	9.97709e-41	84.5112	down
UTP20	-1.00954	9.28223	-16.1455	5.9949e-42	1.05604e-40	84.4537	down
LINC00467	-1.65807	8.63168	-16.1395	6.30355e-42	1.10948e-40	84.4036	down
DERL2	-0.910791	10.8358	-16.1382	6.37542e-42	1.12118e-40	84.3923	no_change
OCIAD1	-0.647785	12.5199	-16.1288	6.89705e-42	1.21189e-40	84.3139	no_change
PDCD10	-0.926233	12.9753	-16.1277	6.9635e-42	1.22254e-40	84.3043	no_change
SETX	1.0442	10.6452	16.1224	7.28057e-42	1.27713e-40	84.2599	up
MRPL1	-1.1705	10.9386	-16.1202	7.41741e-42	1.30004e-40	84.2413	down
USP5	1.69403	7.93344	16.1181	7.54663e-42	1.32158e-40	84.2241	up
NSUN5P1	1.26779	10.9491	16.1178	7.56752e-42	1.32413e-40	84.2214	up
KBTBD4	-0.843594	9.89837	-16.1119	7.9529e-42	1.39039e-40	84.1718	no_change
ING2	-0.906818	9.1898	-16.1048	8.43804e-42	1.47397e-40	84.1127	no_change
CCDC27	-2.03631	3.65384	-16.1002	8.77679e-42	1.53186e-40	84.0735	down
DISP1	-1.31606	8.95204	-16.0841	1.00496e-41	1.75255e-40	83.9384	down
ADAM15	1.44184	8.35285	16.0731	1.10152e-41	1.91933e-40	83.8469	up
ERCC3	0.753246	9.50045	16.0673	1.15674e-41	2.01386e-40	83.7981	no_change
SPEN	0.988544	10.9604	16.061	1.21963e-41	2.12159e-40	83.7453	no_change
TATDN3	-1.10617	9.33278	-16.0599	1.23097e-41	2.13952e-40	83.7361	down
ABCF1	0.947486	11.5727	16.0588	1.24303e-41	2.1587e-40	83.7264	no_change
RAB33B	-1.16748	8.79751	-16.0511	1.32641e-41	2.30158e-40	83.6616	down
PCAT4	1.66201	7.38279	16.0481	1.3594e-41	2.35686e-40	83.6371	up
KLHL17	1.67097	7.2637	16.0404	1.45036e-41	2.51247e-40	83.5725	up
ZNF414	2.23394	6.76347	16.0374	1.48762e-41	2.57489e-40	83.5472	up
NPFF	1.95373	7.56493	16.0127	1.83156e-41	3.16757e-40	83.3398	up
POLR2E	0.982497	12.1225	16.0053	1.94893e-41	3.36776e-40	83.2778	no_change
PPP1R15A	1.35849	9.19419	15.9961	2.10585e-41	3.63591e-40	83.2006	up
ARPC1B	0.785211	13.7918	15.9952	2.12179e-41	3.66039e-40	83.1931	no_change
LDAF1	-1.38441	8.15685	-15.9941	2.14108e-41	3.69061e-40	83.184	down
MCL1	0.904976	14.0718	15.9937	2.14827e-41	3.69995e-40	83.1807	no_change
NUMBL	1.25555	10.6123	15.993	2.16056e-41	3.71805e-40	83.175	up
ZKSCAN1	0.99451	11.0534	15.9825	2.36129e-41	4.0593e-40	83.0864	no_change
KCNAB2	1.31232	9.99945	15.9824	2.36275e-41	4.0593e-40	83.0858	up
MED12	1.06952	9.31982	15.9779	2.45439e-41	4.21071e-40	83.0478	up
NUP188	1.03501	9.97376	15.9778	2.45492e-41	4.21071e-40	83.0476	up
MRPS36	-0.946236	11.5828	-15.9752	2.51085e-41	4.3031e-40	83.0251	no_change
SNRNP200	0.750381	12.5937	15.9749	2.51589e-41	4.30821e-40	83.0231	no_change
CHURC1	-1.27065	11.8641	-15.9716	2.58738e-41	4.42699e-40	82.9952	down
PET117	-1.00314	9.69142	-15.9687	2.65047e-41	4.53122e-40	82.9712	down
MIDEAS	1.21329	9.99808	15.9649	2.73771e-41	4.67653e-40	82.9389	up
KMT2E	-1.35547	10.4534	-15.9637	2.76505e-41	4.71937e-40	82.929	down
TUG1	1.08659	12.086	15.9593	2.86875e-41	4.89235e-40	82.8922	up
LNX2	-1.05965	8.52955	-15.9481	3.15261e-41	5.37206e-40	82.7981	down
SURF1	-0.903393	11.5996	-15.9429	3.29318e-41	5.60701e-40	82.7546	no_change
SLC13A5	2.13835	6.40717	15.9421	3.31641e-41	5.64195e-40	82.7476	up
PPA2	-1.03468	11.3575	-15.9418	3.32367e-41	5.6497e-40	82.7454	down
LOC105376805	-1.39702	10.7348	-15.9328	3.58447e-41	6.08804e-40	82.6701	down
HDAC7	1.66923	9.51857	15.9284	3.72086e-41	6.31457e-40	82.6329	up
LGALS9	1.62103	9.59663	15.928	3.73159e-41	6.32762e-40	82.63	up
RRN3P3	1.8015	9.18079	15.926	3.79612e-41	6.43181e-40	82.6129	up
ATF7	1.39702	8.8468	15.9237	3.87141e-41	6.55405e-40	82.5933	up
TSC2	1.41536	8.98795	15.9231	3.88822e-41	6.57718e-40	82.589	up
ZNF180	-1.04246	8.06034	-15.9176	4.0721e-41	6.88264e-40	82.5429	down
GCN1	0.882725	10.9991	15.9074	4.43919e-41	7.49702e-40	82.4568	no_change
B3GAT3	1.29361	8.77187	15.9045	4.54912e-41	7.67646e-40	82.4324	up
RAB2B	0.877171	10.4281	15.9021	4.63886e-41	7.82155e-40	82.4129	no_change
ARHGAP27P1	1.87654	6.40544	15.8976	4.81905e-41	8.11882e-40	82.3749	up
ZNF236	1.01618	9.17657	15.8959	4.88671e-41	8.22616e-40	82.361	up
RPL13AP17	1.54928	7.09396	15.8915	5.07419e-41	8.53487e-40	82.3235	up
COA5	-1.04178	11.0327	-15.8892	5.17335e-41	8.69464e-40	82.3042	down
TUBB4A	2.24063	7.05389	15.8879	5.22719e-41	8.77806e-40	82.2938	up
MED21	-0.966351	9.70843	-15.8802	5.57697e-41	9.35792e-40	82.2292	no_change
QRICH1	0.830489	10.2732	15.8748	5.83946e-41	9.79048e-40	82.1834	no_change
KCTD13	1.12956	8.84489	15.8746	5.84955e-41	9.79952e-40	82.1816	up
PHF14	-1.00635	10.7186	-15.8711	6.01925e-41	1.00757e-39	82.1531	down
PIM1	1.98657	11.185	15.87	6.08017e-41	1.01695e-39	82.1431	up
DYNC1H1	1.10519	11.2274	15.8695	6.10148e-41	1.0197e-39	82.1396	up
DCAF17	1.4466	8.85082	15.8609	6.5634e-41	1.09602e-39	82.0668	up
DEGS1	-1.20797	11.7306	-15.8582	6.71344e-41	1.12018e-39	82.0443	down
MUC5AC	1.80945	6.87967	15.8539	6.96051e-41	1.16047e-39	82.0082	up
DHX37	1.13512	8.95388	15.845	7.49776e-41	1.24905e-39	81.9341	up
IQGAP3	1.77174	7.91862	15.8257	8.81843e-41	1.46788e-39	81.7723	up
CDK9	1.06111	8.52932	15.8243	8.92293e-41	1.48409e-39	81.7605	up
MOSPD2	-1.28368	9.11719	-15.8158	9.58816e-41	1.59347e-39	81.6888	down
MDM4	1.18898	12.0518	15.8113	9.95259e-41	1.65272e-39	81.6516	up
SPTAN1	1.35594	11.0474	15.8074	1.02832e-40	1.70625e-39	81.619	up
PIM3	0.942138	11.3597	15.8017	1.07919e-40	1.78925e-39	81.5709	no_change
SLC12A9	0.878127	8.97877	15.7999	1.09588e-40	1.81546e-39	81.5556	no_change
CAPZA2	-1.11718	12.1738	-15.794	1.15089e-40	1.90509e-39	81.5067	down
LOC100132249	-1.58188	3.73607	-15.788	1.21107e-40	2.00312e-39	81.4559	down
UBP1	0.762866	11.9363	15.7734	1.36902e-40	2.26258e-39	81.3336	no_change
NAA40	1.35823	9.79582	15.7696	1.41306e-40	2.3335e-39	81.302	up
G2E3	-0.904994	9.49187	-15.7599	1.53363e-40	2.53062e-39	81.2204	no_change
COMMD8	-1.03247	12.3182	-15.7596	1.53669e-40	2.53366e-39	81.2184	down
RUSF1	1.07236	8.82829	15.7557	1.58796e-40	2.61611e-39	81.1857	up
KCNN4	1.629	10.1231	15.7511	1.65095e-40	2.71775e-39	81.1469	up
ATP1A1	0.993046	11.7508	15.7465	1.71511e-40	2.82114e-39	81.1088	no_change
TMEM38B	-1.60975	9.19231	-15.7423	1.77718e-40	2.92093e-39	81.0734	down
BMS1P2	1.0866	8.96121	15.7407	1.80155e-40	2.95865e-39	81.0598	up
SIPA1	1.13235	10.1825	15.7382	1.84006e-40	3.01953e-39	81.0387	up
AP2S1	0.70649	12.5793	15.7365	1.86611e-40	3.05986e-39	81.0247	no_change
ANKRD17	-1.57573	9.6878	-15.7333	1.91633e-40	3.13974e-39	80.9982	down
RHOT1	-0.852578	10.5609	-15.7289	1.98882e-40	3.25594e-39	80.9612	no_change
DNAAF2	-1.56945	9.37996	-15.7283	1.99956e-40	3.27097e-39	80.9558	down
BRMS1	0.703681	10.506	15.7193	2.1555e-40	3.5233e-39	80.8809	no_change
NAXD	0.957601	10.5056	15.719	2.16124e-40	3.52991e-39	80.8783	no_change
PRPF8	0.977686	11.7539	15.7114	2.30374e-40	3.7597e-39	80.8146	no_change
NFE2L1	0.871965	11.2972	15.7083	2.36428e-40	3.85549e-39	80.7887	no_change
TSR2	0.937869	9.77734	15.7074	2.3829e-40	3.88282e-39	80.7809	no_change
DCAF8	1.1044	9.64932	15.7042	2.44834e-40	3.98634e-39	80.7539	up
HLA-B	0.648779	15.2918	15.7011	2.5133e-40	4.08892e-39	80.7278	no_change
NEK9	0.792372	11.1213	15.6887	2.78883e-40	4.53364e-39	80.624	no_change
NIPSNAP1	0.854471	10.6076	15.6885	2.79401e-40	4.53852e-39	80.6222	no_change
IL18	-1.71766	10.5803	-15.6881	2.80243e-40	4.54867e-39	80.6192	down
KMT2A	0.953368	10.4475	15.6873	2.82089e-40	4.57506e-39	80.6126	no_change
SLC30A1	-1.48526	10.1195	-15.6793	3.01739e-40	4.88995e-39	80.5455	down
SRRM1	0.713566	12.2941	15.678	3.05008e-40	4.93909e-39	80.5347	no_change
RPL37	-0.393152	15.5966	-15.6767	3.0846e-40	4.99111e-39	80.5235	no_change
GET3	0.984734	10.2363	15.6756	3.11207e-40	5.02962e-39	80.5147	no_change
CA2	-2.28545	8.16675	-15.6756	3.11322e-40	5.02962e-39	80.5143	down
WASHC3	-0.931159	11.1072	-15.6699	3.26406e-40	5.26924e-39	80.4671	no_change
UBL5	-0.803119	12.7841	-15.6673	3.33826e-40	5.38485e-39	80.4447	no_change
ABHD16A	0.840812	9.85227	15.6615	3.50279e-40	5.64587e-39	80.3967	no_change
EFHC1	1.30539	9.06753	15.6573	3.63031e-40	5.8469e-39	80.3611	up
HMGXB3	0.947065	9.36893	15.6529	3.76734e-40	6.06292e-39	80.3241	no_change
TJAP1	0.745555	10.5231	15.6483	3.91357e-40	6.29339e-39	80.2861	no_change
H1-3	-2.41447	7.35077	-15.6366	4.31836e-40	6.93899e-39	80.188	down
RPL24	-0.379907	15.4447	-15.6353	4.36474e-40	7.00811e-39	80.1773	no_change
C1GALT1C1	-0.979398	10.23	-15.6311	4.52441e-40	7.25889e-39	80.1415	no_change
ABI2	-1.06609	9.0255	-15.63	4.56616e-40	7.32024e-39	80.1323	down
ARR3	1.89878	6.61905	15.62	4.96385e-40	7.9517e-39	80.0491	up
TRUB1	-1.03195	10.3583	-15.6189	5.01081e-40	8.02075e-39	80.0397	down
TMEM106B	-1.23956	11.1189	-15.6145	5.20172e-40	8.31995e-39	80.0024	down
SUMF1	-0.879911	10.1668	-15.6131	5.26188e-40	8.40974e-39	79.9909	no_change
NADSYN1	0.939079	10.288	15.6091	5.44307e-40	8.69266e-39	79.9571	no_change
PCDHA3	-1.73705	4.11009	-15.6042	5.67003e-40	9.0482e-39	79.9164	down
MROH6	1.7473	7.43682	15.6021	5.76935e-40	9.19965e-39	79.8991	up
MIGA2	1.12888	8.52355	15.5908	6.34577e-40	1.01111e-38	79.8041	up
FAM161B	0.956441	9.98674	15.5846	6.68415e-40	1.06421e-38	79.7523	no_change
COX8A	0.611984	13.569	15.582	6.82901e-40	1.08644e-38	79.7309	no_change
ECE1	1.43142	9.09007	15.5733	7.3503e-40	1.16849e-38	79.6576	up
ENGASE	0.880956	10.0085	15.5697	7.57647e-40	1.20352e-38	79.6274	no_change
ELF2	0.753108	10.0145	15.5615	8.11653e-40	1.28833e-38	79.5587	no_change
ND6	-1.32265	10.0415	-15.5485	9.05069e-40	1.43551e-38	79.4501	down
SLC30A9	-0.673893	10.7794	-15.542	9.5579e-40	1.51481e-38	79.3957	no_change
LYG1	2.25718	6.98777	15.5353	1.01098e-39	1.60106e-38	79.3397	up
TIGD2	-1.16545	8.70533	-15.5324	1.03595e-39	1.63937e-38	79.3154	down
ERCC2	0.965727	8.61928	15.5248	1.10384e-39	1.74465e-38	79.2521	no_change
WIZ	1.31719	8.90694	15.5248	1.10415e-39	1.74465e-38	79.2518	up
TMEFF2	-1.56413	9.22197	-15.5242	1.1096e-39	1.75193e-38	79.2469	down
TUBB3	1.11295	11.7786	15.5232	1.1195e-39	1.76622e-38	79.238	up
MCEE	-1.08159	8.92024	-15.5231	1.12046e-39	1.7664e-38	79.2372	down
NACA4P	1.79147	12.7061	15.5222	1.12851e-39	1.77775e-38	79.23	up
PDHX	-0.90216	10.4951	-15.5178	1.17135e-39	1.84384e-38	79.1929	no_change
LAMTOR5	-0.817007	12.8689	-15.5175	1.17374e-39	1.84621e-38	79.1908	no_change
NAP1L4	0.734541	10.7222	15.5152	1.19709e-39	1.88152e-38	79.1712	no_change
UTP23	-0.919003	10.3679	-15.5128	1.22164e-39	1.91865e-38	79.151	no_change
DDB1	0.841147	12.1272	15.5103	1.24738e-39	1.95761e-38	79.1302	no_change
PITPNA-AS1	-1.25157	9.27506	-15.5026	1.33038e-39	2.0863e-38	79.0659	down
RNF187	0.879891	11.2027	15.5023	1.33383e-39	2.09014e-38	79.0633	no_change
NDUFV1	0.92652	12.1197	15.4995	1.36606e-39	2.13802e-38	79.0395	no_change
NIP7	-1.29233	9.72804	-15.4994	1.36644e-39	2.13802e-38	79.0393	down
RBM43	-1.91774	6.99763	-15.4979	1.38418e-39	2.16415e-38	79.0264	down
FRG1CP	-1.03536	10.4731	-15.495	1.41782e-39	2.21509e-38	79.0025	down
CLIC2	-1.53138	9.82589	-15.494	1.43038e-39	2.23304e-38	78.9937	down
PAQR3	-1.21417	8.8903	-15.4933	1.43815e-39	2.24349e-38	78.9883	down
ELK1	1.03813	9.81393	15.4926	1.44713e-39	2.25581e-38	78.9821	up
TMEM263	-1.30264	10.9215	-15.4903	1.47499e-39	2.29753e-38	78.963	down
ITGAL	1.75947	10.6858	15.4881	1.50218e-39	2.33813e-38	78.9448	up
SNRPG	-0.782805	14.3451	-15.4833	1.56442e-39	2.43319e-38	78.9043	no_change
SMARCE1	-0.829728	12.1095	-15.4676	1.78421e-39	2.77297e-38	78.7732	no_change
IDH3B	0.670884	11.3323	15.4655	1.8171e-39	2.82198e-38	78.755	no_change
PLXNA3	1.60655	8.40179	15.4621	1.86862e-39	2.89984e-38	78.7272	up
ZNF33B	-1.09354	8.37478	-15.4609	1.88842e-39	2.92838e-38	78.7166	down
EPM2AIP1	1.53635	9.17042	15.4597	1.90655e-39	2.9543e-38	78.7071	up
DCUN1D1	-0.847895	11.071	-15.4594	1.91161e-39	2.95995e-38	78.7045	no_change
CRAMP1	1.08547	8.72169	15.4514	2.04478e-39	3.1638e-38	78.6373	up
CENPB	0.968502	8.35517	15.4406	2.23788e-39	3.46e-38	78.5473	no_change
VEZF1	-0.887406	10.3609	-15.4382	2.28503e-39	3.53028e-38	78.5265	no_change
EBAG9	-0.737249	11.5444	-15.4343	2.35927e-39	3.64229e-38	78.4947	no_change
MORN1	1.66218	7.07405	15.4292	2.46329e-39	3.80007e-38	78.4516	up
CYP2C9	1.57361	7.0402	15.4264	2.52088e-39	3.88603e-38	78.4286	up
OTUD3	1.56056	7.96966	15.4226	2.60414e-39	4.01142e-38	78.3962	up
SERPINB10	2.0124	5.78745	15.4222	2.61237e-39	4.02113e-38	78.393	up
CD40	1.11737	11.4989	15.4173	2.72151e-39	4.18602e-38	78.3522	up
RPRD1B	1.28593	10.1449	15.4091	2.91663e-39	4.48284e-38	78.2832	up
DNTTIP2	-0.577232	11.6291	-15.3935	3.32447e-39	5.10593e-38	78.1527	no_change
ANKRD54	0.837583	9.37827	15.3928	3.34333e-39	5.13112e-38	78.147	no_change
LIAS	-1.73267	7.81776	-15.391	3.39321e-39	5.20383e-38	78.1323	down
C11orf1	-1.37176	10.2243	-15.3881	3.4784e-39	5.33057e-38	78.1075	down
TMEM126A	-0.929461	11.8687	-15.3829	3.63353e-39	5.56421e-38	78.064	no_change
MED7	-0.983174	10.1249	-15.382	3.65983e-39	5.60038e-38	78.0568	no_change
FAM177A1	-1.02681	8.57107	-15.3689	4.08453e-39	6.24567e-38	77.9474	down
CNOT11	0.736369	10.9629	15.3679	4.11852e-39	6.29304e-38	77.9391	no_change
BAZ2A	0.965403	9.25443	15.3595	4.42172e-39	6.75138e-38	77.8683	no_change
XPO6	0.801796	11.2203	15.3575	4.4945e-39	6.85748e-38	77.852	no_change
SPATA7	-2.11015	6.74304	-15.3546	4.6053e-39	7.0214e-38	77.8277	down
PI4KA	0.854412	10.127	15.3531	4.66303e-39	7.10422e-38	77.8153	no_change
EHBP1L1	1.72065	9.13606	15.347	4.91036e-39	7.47557e-38	77.7638	up
CAMTA2	0.887002	9.01015	15.3468	4.91632e-39	7.47919e-38	77.7625	no_change
ENO1	0.897294	14.1733	15.345	4.99223e-39	7.58913e-38	77.7473	no_change
SPSB3	0.809739	11.1902	15.3416	5.13623e-39	7.80236e-38	77.7189	no_change
PFKL	1.14252	10.3538	15.3324	5.54691e-39	8.42008e-38	77.6422	up
FLJ45513	1.69542	7.04789	15.332	5.56509e-39	8.44154e-38	77.639	up
LOC105374690	1.21573	7.7372	15.3308	5.62356e-39	8.52403e-38	77.6285	up
WDR1	0.888269	12.652	15.3304	5.64346e-39	8.54797e-38	77.625	no_change
SFI1	0.96393	9.85884	15.3255	5.88109e-39	8.90145e-38	77.5839	no_change
CHKA	1.85444	8.76523	15.318	6.26039e-39	9.46866e-38	77.5216	up
RETSAT	0.632733	9.15098	15.3013	7.1991e-39	1.08806e-37	77.3822	no_change
LOC101929398	1.63909	6.93098	15.2998	7.29086e-39	1.10113e-37	77.3696	up
RCE1	1.21072	8.39176	15.2942	7.64635e-39	1.15398e-37	77.3222	up
GALNT7	-0.9413	10.5247	-15.2912	7.8366e-39	1.18184e-37	77.2976	no_change
PLCXD1	1.35794	10.074	15.2863	8.16385e-39	1.2303e-37	77.2569	up
LRRC52	2.07292	7.19855	15.2844	8.29541e-39	1.24922e-37	77.2409	up
ABCC1	0.909767	10.8759	15.2814	8.50826e-39	1.28035e-37	77.2157	no_change
NOP9	0.942358	9.14254	15.2773	8.80427e-39	1.32394e-37	77.1816	no_change
ATP6AP1	1.15984	11.7019	15.2742	9.03948e-39	1.35833e-37	77.1553	up
ITM2B	-1.52643	13.3362	-15.2662	9.6632e-39	1.45101e-37	77.0887	down
FBXL5	-0.973591	11.9253	-15.2622	9.99398e-39	1.4996e-37	77.0552	no_change
NEK4	-0.8563	10.0783	-15.2613	1.00683e-38	1.50967e-37	77.0478	no_change
YWHAE	0.991413	12.6475	15.2607	1.0125e-38	1.51708e-37	77.0422	no_change
CD46	-0.987667	11.6435	-15.2574	1.04101e-38	1.55867e-37	77.0145	no_change
MAPKAPK2	1.15037	11.0973	15.2569	1.04521e-38	1.56384e-37	77.0105	up
KAT2A	1.00087	9.58019	15.2468	1.13711e-38	1.70013e-37	76.9265	up
NDUFAF2	-1.21296	10.4006	-15.2446	1.15856e-38	1.73095e-37	76.9078	down
OR1I1	0.966061	8.09614	15.2295	1.31443e-38	1.96242e-37	76.782	no_change
EXOC3	0.785824	9.88498	15.2202	1.42125e-38	2.12039e-37	76.7041	no_change
TBC1D22B	1.09581	9.29255	15.2138	1.49986e-38	2.23607e-37	76.6504	up
SEPTIN10	-1.56676	9.31494	-15.2076	1.57962e-38	2.3533e-37	76.5987	down
KCTD18	-0.87104	10.039	-15.2042	1.62504e-38	2.41924e-37	76.5705	no_change
NIPSNAP3A	-1.27895	9.98053	-15.2026	1.64793e-38	2.45156e-37	76.5565	down
ZNF7	-0.856101	8.78046	-15.2015	1.66256e-38	2.47156e-37	76.5477	no_change
DDX3X	0.862244	13.2675	15.1995	1.69019e-38	2.51085e-37	76.5313	no_change
CASP6	-1.23412	8.9494	-15.1967	1.73135e-38	2.57016e-37	76.5073	down
FNDC3A	-1.08564	10.1225	-15.1907	1.82036e-38	2.70037e-37	76.4573	down
LINC00668	1.87044	6.88126	15.1887	1.85005e-38	2.74247e-37	76.4412	up
NDUFC1	-0.732818	12.8124	-15.1859	1.89493e-38	2.807e-37	76.4173	no_change
CAV2	-2.0733	7.95174	-15.1852	1.90661e-38	2.82229e-37	76.4111	down
C8orf76	-1.15476	9.82552	-15.1848	1.91211e-38	2.82843e-37	76.4083	down
POLRMT	1.3096	9.73537	15.1825	1.94929e-38	2.88138e-37	76.3891	up
EMC2	-0.726456	10.7824	-15.1786	2.01358e-38	2.9743e-37	76.3567	no_change
LINC01864	-2.29379	3.59814	-15.1769	2.0426e-38	3.01504e-37	76.3424	down
AK6	-0.945212	11.3179	-15.1727	2.1169e-38	3.1225e-37	76.3068	no_change
ISCA2	-0.794994	10.9911	-15.172	2.12816e-38	3.1369e-37	76.3015	no_change
FAM104B	-1.21336	9.03037	-15.1704	2.15751e-38	3.17791e-37	76.2879	down
LINC02941	2.28148	6.0064	15.1657	2.24502e-38	3.30447e-37	76.2482	up
C15orf40	-0.932226	9.58883	-15.1645	2.26652e-38	3.33376e-37	76.2387	no_change
ABCA2	1.40632	8.24782	15.164	2.2758e-38	3.34505e-37	76.2346	up
SMIM29	1.76008	8.19573	15.1609	2.33593e-38	3.43102e-37	76.2086	up
RHBDF2	1.34886	10.0328	15.1572	2.4101e-38	3.53746e-37	76.1775	up
BICRA	1.13535	8.69231	15.1554	2.44589e-38	3.58748e-37	76.1628	up
ZMYM3	0.847936	9.93157	15.1514	2.53023e-38	3.70858e-37	76.129	no_change
PER1	1.05131	9.07995	15.1454	2.66058e-38	3.89689e-37	76.0789	up
ORAI2	0.968998	11.6925	15.1425	2.72608e-38	3.99002e-37	76.0546	no_change
SPOUT1	0.896522	9.28905	15.1417	2.74288e-38	4.01181e-37	76.0485	no_change
IFNAR2	-0.994666	10.3476	-15.1413	2.75351e-38	4.02452e-37	76.0447	no_change
TAF3	-0.94896	8.12983	-15.1403	2.77677e-38	4.05568e-37	76.0363	no_change
ASXL3	1.66073	6.98704	15.1392	2.80227e-38	4.09006e-37	76.0272	up
UBE2W	-0.997894	10.0774	-15.1367	2.86221e-38	4.17463e-37	76.0061	no_change
GALNT2	1.47813	10.6962	15.133	2.95038e-38	4.30022e-37	75.9758	up
MGRN1	0.911963	10.1294	15.1301	3.02408e-38	4.40455e-37	75.9512	no_change
SERPINI1	-1.60093	8.06546	-15.1275	3.09057e-38	4.49826e-37	75.9295	down
ABRAXAS1	-1.32315	8.81646	-15.1232	3.20529e-38	4.66198e-37	75.8932	down
PRTFDC1	-1.52723	7.39386	-15.1179	3.3481e-38	4.86629e-37	75.8497	down
CHAC2	-1.57598	10.3477	-15.1144	3.4503e-38	5.01134e-37	75.8197	down
EFCAB11	-1.20799	9.45545	-15.1143	3.45297e-38	5.01173e-37	75.819	down
FKBP8	1.36938	8.20057	15.1125	3.50468e-38	5.08325e-37	75.8042	up
RRN3P1	1.53096	9.48853	15.1059	3.70442e-38	5.36923e-37	75.7489	up
FAM50A	0.952553	11.1384	15.1038	3.77054e-38	5.46126e-37	75.7313	no_change
UBE2D4	0.68837	10.2482	15.1032	3.78976e-38	5.4853e-37	75.7262	no_change
C6orf120	-1.05463	9.96925	-15.1022	3.82131e-38	5.52712e-37	75.7179	down
EPC2	-0.860953	9.75415	-15.0966	4.0029e-38	5.78576e-37	75.6716	no_change
CD4	1.54688	10.5308	15.0876	4.31611e-38	6.23415e-37	75.5965	up
RIOK2	-0.763783	10.029	-15.0797	4.61397e-38	6.65976e-37	75.53	no_change
NUMA1	1.11124	10.456	15.0735	4.85681e-38	7.00543e-37	75.4788	up
ACYP2	-1.30221	9.55053	-15.0725	4.89707e-38	7.05861e-37	75.4706	down
FBXO22	-1.02603	9.74788	-15.0711	4.95572e-38	7.13822e-37	75.4587	down
ADAR	0.854301	12.7766	15.0677	5.10048e-38	7.34166e-37	75.43	no_change
RLF	-0.690443	9.66737	-15.0675	5.10659e-38	7.34539e-37	75.4288	no_change
BRAP	-0.985938	8.9603	-15.0673	5.11616e-38	7.35409e-37	75.427	no_change
SKAP2	-1.12232	11.9362	-15.0631	5.30098e-38	7.6145e-37	75.3916	down
NAT10	1.1309	11.1697	15.0612	5.38312e-38	7.72717e-37	75.3763	up
LBX2-AS1	1.74788	7.61552	15.057	5.57684e-38	7.99973e-37	75.341	up
SGCE	-1.52516	9.14872	-15.0554	5.65164e-38	8.10146e-37	75.3277	down
RPL39	-0.259881	15.8625	-15.0547	5.688e-38	8.14798e-37	75.3213	no_change
INTS6	-0.890625	10.4013	-15.0517	5.83083e-38	8.34685e-37	75.2966	no_change
LSM5	-0.992578	12.8539	-15.0455	6.14008e-38	8.78351e-37	75.2451	no_change
UAP1L1	1.1189	9.07993	15.043	6.27396e-38	8.96888e-37	75.2236	up
BTG2	1.2587	12.0397	15.0424	6.30124e-38	9.00171e-37	75.2193	up
HECTD1	0.617509	11.6841	15.0334	6.79481e-38	9.70016e-37	75.1441	no_change
PIF1	1.26384	8.99187	15.0321	6.87343e-38	9.80568e-37	75.1326	up
DNAJB11	0.924665	11.6789	15.0314	6.91104e-38	9.85261e-37	75.1272	no_change
PAK1IP1	-1.15639	9.71153	-15.0284	7.0896e-38	1.01003e-36	75.1017	down
VIPAS39	0.56211	10.0107	15.0275	7.14125e-38	1.01669e-36	75.0945	no_change
ANKRD46	-1.11134	9.7044	-15.0268	7.1829e-38	1.02192e-36	75.0887	down
RANBP10	0.890005	8.67919	15.0191	7.66219e-38	1.08937e-36	75.0243	no_change
STX8	-0.834758	10.8164	-15.012	8.13031e-38	1.15514e-36	74.9652	no_change
TBC1D9B	0.961377	10.8319	15.0097	8.28485e-38	1.17629e-36	74.9464	no_change
TRAPPC9	0.816375	9.84312	15.0079	8.41633e-38	1.19415e-36	74.9307	no_change
TRIM56	1.06359	9.71119	15.0063	8.52999e-38	1.20945e-36	74.9173	up
SRP68	0.717047	11.6154	15.0038	8.70997e-38	1.23413e-36	74.8965	no_change
SLC33A1	-0.822587	9.74557	-15.0029	8.77011e-38	1.24181e-36	74.8896	no_change
CLPTM1L	1.01361	12.2394	14.9954	9.33966e-38	1.32156e-36	74.8269	up
ORC3	-0.836008	9.57095	-14.9924	9.58196e-38	1.35492e-36	74.8014	no_change
PPP5C	1.59155	8.59813	14.9919	9.61938e-38	1.35929e-36	74.7975	up
ITCH	-0.820394	9.13912	-14.987	1.00211e-37	1.4151e-36	74.7567	no_change
RETREG3	0.778468	11.454	14.9865	1.00645e-37	1.42026e-36	74.7524	no_change
CC2D1A	0.835477	8.66111	14.9826	1.0394e-37	1.46577e-36	74.7203	no_change
CEP63	-0.826041	9.67844	-14.9786	1.07538e-37	1.51548e-36	74.6864	no_change
KDM3B	0.77718	10.7662	14.9784	1.07669e-37	1.51631e-36	74.6851	no_change
LOC100190986	1.81278	9.58558	14.978	1.08027e-37	1.52032e-36	74.6818	up
F7	-1.04149	7.2236	-14.9668	1.18708e-37	1.66952e-36	74.5878	down
PEX12	-0.80209	9.15582	-14.961	1.24534e-37	1.75028e-36	74.5401	no_change
DTNBP1	0.90107	11.3394	14.9606	1.24966e-37	1.75516e-36	74.5366	no_change
CKAP5	0.88002	10.4558	14.9603	1.25315e-37	1.75887e-36	74.5338	no_change
STX5	1.0769	8.34218	14.9586	1.271e-37	1.78273e-36	74.5197	up
PARP1	1.15089	12.7892	14.9563	1.29537e-37	1.81477e-36	74.5008	up
PIP4K2B	0.823222	9.22924	14.9563	1.29558e-37	1.81477e-36	74.5006	no_change
TAGLN2	0.950196	13.5083	14.9503	1.36299e-37	1.90791e-36	74.4501	no_change
ARFIP1	-0.80606	9.80643	-14.9499	1.36664e-37	1.91173e-36	74.4474	no_change
SNX9	-1.82133	9.03483	-14.9455	1.41788e-37	1.98209e-36	74.4107	down
BBS10	-1.17817	8.57183	-14.9453	1.42012e-37	1.98389e-36	74.4091	down
MAMDC4	2.3353	7.37584	14.945	1.42461e-37	1.98883e-36	74.406	up
RGL2	1.06573	10.416	14.9398	1.48709e-37	2.07467e-36	74.3632	up
MAP4K5	-1.03406	9.19447	-14.9373	1.51958e-37	2.11819e-36	74.3416	down
SPCS3	-0.639853	12.5908	-14.9372	1.52032e-37	2.11819e-36	74.3412	no_change
KMT5A	1.01713	10.5286	14.937	1.52335e-37	2.12099e-36	74.3392	up
CD58	-1.58887	11.0718	-14.9358	1.53755e-37	2.13934e-36	74.3299	down
GIT2	1.0385	11.3797	14.9339	1.56245e-37	2.17254e-36	74.3139	up
RALGAPB	0.740712	9.95294	14.9318	1.59107e-37	2.21085e-36	74.2958	no_change
SLC35B2	0.963256	10.3706	14.9275	1.64843e-37	2.28903e-36	74.2605	no_change
ARID2	-0.998115	9.05047	-14.9271	1.65431e-37	2.29568e-36	74.257	no_change
XRCC6	0.52609	13.5178	14.9215	1.73392e-37	2.40454e-36	74.2101	no_change
B3GALT6	0.861331	9.74976	14.9213	1.73627e-37	2.4062e-36	74.2087	no_change
CSNK1A1	-0.590367	12.3353	-14.9204	1.74923e-37	2.42256e-36	74.2013	no_change
HSDL2	-1.16488	9.53879	-14.9184	1.77872e-37	2.46176e-36	74.1847	down
SF3B2	0.834835	11.5726	14.9059	1.97479e-37	2.73131e-36	74.0804	no_change
LOC401261	1.49545	8.16088	14.904	2.00662e-37	2.77349e-36	74.0645	up
FASTK	0.749924	10.6726	14.8975	2.11973e-37	2.9279e-36	74.0098	no_change
RHBDD2	0.877738	9.81952	14.8963	2.14123e-37	2.95564e-36	73.9997	no_change
RNF207	1.24723	8.18681	14.8926	2.20805e-37	3.04585e-36	73.9691	up
LINC02918	1.52095	7.32682	14.8885	2.28398e-37	3.14715e-36	73.9354	up
RANBP1	1.23942	12.324	14.8885	2.2845e-37	3.14715e-36	73.9352	up
FGF7	-1.9013	6.08761	-14.8882	2.28975e-37	3.1523e-36	73.9329	down
ANKLE2	0.916657	9.73965	14.8881	2.29224e-37	3.15364e-36	73.9318	no_change
PYCR2	1.1716	9.84718	14.8828	2.3972e-37	3.29588e-36	73.8872	up
PSG6	1.69818	6.91331	14.8764	2.52791e-37	3.4733e-36	73.8342	up
LOC100652768	2.09631	6.37453	14.8738	2.58391e-37	3.5479e-36	73.8124	up
PDGFC	-1.64504	9.27871	-14.871	2.64425e-37	3.62837e-36	73.7894	down
CCDC90B	-0.719847	11.2751	-14.8688	2.69444e-37	3.6948e-36	73.7706	no_change
SS18L2	-0.862752	12.1557	-14.8686	2.69901e-37	3.69864e-36	73.7689	no_change
TMC8	1.52091	11.5794	14.8584	2.93918e-37	4.02511e-36	73.684	up
SHFL	1.02284	10.4294	14.8583	2.94209e-37	4.02646e-36	73.683	up
ZSWIM8	1.21737	10.0934	14.8564	2.98851e-37	4.08731e-36	73.6674	up
LSP1	1.69872	10.4611	14.8553	3.01604e-37	4.12226e-36	73.6582	up
GAU1	1.61338	6.84588	14.8519	3.10233e-37	4.23741e-36	73.6301	up
NFKBID	1.57146	10.1594	14.8433	3.33422e-37	4.55117e-36	73.5582	up
LHX5	-1.71085	3.82059	-14.8393	3.44602e-37	4.70069e-36	73.5254	down
COCH	1.00984	10.0002	14.8378	3.49195e-37	4.76024e-36	73.5122	up
LRRC40	-0.860102	11.3682	-14.8354	3.5607e-37	4.85078e-36	73.4927	no_change
SLC23A2	1.47221	9.69155	14.832	3.66559e-37	4.99041e-36	73.4638	up
TECPR1	1.38183	10.5676	14.822	3.98238e-37	5.41817e-36	73.3812	up
CAMK2G	0.855914	9.23055	14.8205	4.03409e-37	5.47968e-36	73.3683	no_change
TEPSIN	0.920176	9.16791	14.8205	4.03418e-37	5.47968e-36	73.3683	no_change
USP49	1.27462	9.11033	14.8205	4.03548e-37	5.47968e-36	73.368	up
NIPSNAP2	-0.918072	11.2844	-14.8177	4.12848e-37	5.60232e-36	73.3452	no_change
PAQR6	1.88687	7.74352	14.816	4.18834e-37	5.67986e-36	73.3309	up
SUPT5H	0.690249	10.5421	14.8146	4.23835e-37	5.74394e-36	73.3191	no_change
IGFBP4	2.45138	9.71866	14.8124	4.31518e-37	5.84421e-36	73.3011	up
MFSD10	1.12361	9.63587	14.8124	4.31794e-37	5.84421e-36	73.3005	up
SMARCB1	1.31955	11.2917	14.8051	4.58777e-37	6.20539e-36	73.2401	up
SPDYE2	1.67192	7.81372	14.7989	4.83245e-37	6.53211e-36	73.1883	up
TEDC1	2.08445	6.90134	14.7963	4.93768e-37	6.67002e-36	73.1668	up
RPL15	-0.562077	15.2608	-14.7916	5.13615e-37	6.93364e-36	73.1275	no_change
NSMCE1-DT	1.50296	7.01157	14.791	5.16176e-37	6.9637e-36	73.1226	up
COPB1	-0.481693	13.7043	-14.7901	5.20229e-37	7.01384e-36	73.1148	no_change
KRBOX5	-0.939542	9.34254	-14.7884	5.27501e-37	7.10729e-36	73.1009	no_change
C2orf49-DT	1.54323	8.20384	14.7883	5.27932e-37	7.10851e-36	73.1001	up
SEZ6	1.81944	6.79676	14.785	5.42619e-37	7.30155e-36	73.0728	up
SMG9	1.10158	8.63121	14.7804	5.63977e-37	7.58405e-36	73.0343	up
NLGN2	1.02192	8.54052	14.765	6.4138e-37	8.61937e-36	72.9061	up
ALDH9A1	-0.7279	12.1531	-14.7592	6.73258e-37	9.04195e-36	72.8577	no_change
ZFX	-1.33264	9.12044	-14.7544	7.00648e-37	9.40374e-36	72.818	down
MAP4K1	1.29998	11.7715	14.7528	7.10011e-37	9.52327e-36	72.8047	up
PIGP	-0.808486	11.0057	-14.7525	7.12281e-37	9.54759e-36	72.8015	no_change
PALB2	-0.726659	9.33777	-14.7495	7.30192e-37	9.78138e-36	72.7768	no_change
MAN2B1	1.13427	12.0849	14.7491	7.32586e-37	9.80715e-36	72.7735	up
HINT1	-0.521309	14.436	-14.7483	7.37425e-37	9.8656e-36	72.767	no_change
TATDN2	0.751903	10.6993	14.7431	7.70434e-37	1.03006e-35	72.7233	no_change
ZNF136	-0.831332	9.02459	-14.7415	7.8083e-37	1.04329e-35	72.7099	no_change
MRPS30	-0.80378	10.7711	-14.7327	8.40413e-37	1.12218e-35	72.6366	no_change
CCNC	-0.932038	12.1139	-14.7321	8.4455e-37	1.12699e-35	72.6317	no_change
DGKA	1.52683	10.5674	14.7224	9.15687e-37	1.22113e-35	72.5511	up
SHARPIN	1.50989	8.50829	14.7167	9.603e-37	1.27981e-35	72.5037	up
PSMA4	-0.646108	13.1971	-14.7108	1.00851e-36	1.34319e-35	72.4549	no_change
PRDX1	0.766403	14.3413	14.71	1.01598e-36	1.35228e-35	72.4475	no_change
MPC1	-1.12687	10.7777	-14.7055	1.05438e-36	1.4025e-35	72.4105	down
ZNF273	-1.1192	9.02995	-14.7021	1.08479e-36	1.44203e-35	72.3822	down
RELT	1.19198	9.11848	14.7016	1.08939e-36	1.44722e-35	72.378	up
NPLOC4	0.930546	10.468	14.6932	1.16857e-36	1.55142e-35	72.308	no_change
MUC17	1.77812	6.67582	14.6871	1.22965e-36	1.63148e-35	72.2572	up
SCRN3	-1.00859	9.28532	-14.6858	1.24265e-36	1.64768e-35	72.2468	down
CHD3	1.52521	9.74448	14.6854	1.24707e-36	1.65248e-35	72.2432	up
CORO1B	1.06048	11.3208	14.6813	1.29105e-36	1.70967e-35	72.2087	up
SLC1A5	1.17593	9.25594	14.6797	1.30802e-36	1.73085e-35	72.1957	up
MEIS3P1	-1.22024	7.71445	-14.6796	1.3087e-36	1.73085e-35	72.1951	down
PSME1	-0.648434	13.3237	-14.6793	1.31282e-36	1.7352e-35	72.192	no_change
AFG3L1P	1.17688	9.54422	14.679	1.31544e-36	1.73756e-35	72.19	up
BCAN	1.27702	7.8681	14.6696	1.42322e-36	1.87874e-35	72.1115	up
GAREM1	-1.13005	7.19473	-14.6613	1.52451e-36	2.01118e-35	72.043	down
SPTSSA	-0.970524	10.5668	-14.6599	1.543e-36	2.03429e-35	72.031	no_change
BLCAP	0.809806	11.4471	14.6591	1.55347e-36	2.04679e-35	72.0242	no_change
NHLRC4	1.4376	8.2323	14.6589	1.55613e-36	2.04901e-35	72.0225	up
PPP2R1B	0.996273	10.2009	14.6572	1.57856e-36	2.07723e-35	72.0083	no_change
C1orf159	1.62401	7.10712	14.6561	1.59283e-36	2.09469e-35	71.9993	up
SRP54	0.641426	10.9376	14.6539	1.62286e-36	2.13283e-35	71.9807	no_change
ARF6	-1.06657	12.1221	-14.6527	1.63846e-36	2.15198e-35	71.9711	down
KRT2	1.46637	6.79431	14.6508	1.66485e-36	2.18525e-35	71.9552	up
NUP214	0.658843	9.57847	14.6365	1.87584e-36	2.46065e-35	71.8363	no_change
SNRNP40	1.47345	9.16619	14.6353	1.89401e-36	2.48293e-35	71.8267	up
HSF1	1.1294	9.41368	14.6341	1.91327e-36	2.5066e-35	71.8166	up
PGM2L1	-1.50634	8.03122	-14.6273	2.02489e-36	2.65117e-35	71.7601	down
CIC	1.31072	9.17504	14.6242	2.07919e-36	2.72055e-35	71.7337	up
TUBB4B	1.04882	12.8211	14.617	2.20786e-36	2.88711e-35	71.6738	up
TMEM230	-0.550279	13.2133	-14.6169	2.21005e-36	2.88815e-35	71.6728	no_change
RCHY1	-0.913501	10.551	-14.6164	2.21811e-36	2.89688e-35	71.6692	no_change
CYGB	0.719933	8.27554	14.6117	2.30807e-36	3.01247e-35	71.6296	no_change
ARID4A	-0.98326	9.1601	-14.6113	2.31493e-36	3.01954e-35	71.6266	no_change
UPF2	0.81293	10.4589	14.61	2.34011e-36	3.05048e-35	71.6158	no_change
GPR153	1.13765	9.07826	14.6087	2.36572e-36	3.08194e-35	71.605	up
NSA2	-0.686556	13.6469	-14.6035	2.47038e-36	3.21627e-35	71.5618	no_change
FXYD3	0.983808	9.10784	14.5989	2.56653e-36	3.33937e-35	71.5238	no_change
GLT8D1	-0.942747	10.4835	-14.5964	2.62115e-36	3.40692e-35	71.5028	no_change
RNF139-DT	1.73909	7.35396	14.5964	2.62171e-36	3.40692e-35	71.5026	up
TOX4	0.611677	10.4837	14.5959	2.63307e-36	3.41955e-35	71.4983	no_change
MBTPS2	-0.88062	10.3351	-14.5953	2.64461e-36	3.4324e-35	71.4939	no_change
CTDNEP1	0.894391	10.8685	14.5886	2.79691e-36	3.62781e-35	71.4381	no_change
CHTF18	1.04392	8.96725	14.5821	2.95412e-36	3.82934e-35	71.3836	up
MECR	1.33024	9.66058	14.5797	3.01286e-36	3.90306e-35	71.3639	up
SOGA1	1.57507	8.59447	14.578	3.05542e-36	3.95573e-35	71.35	up
CCDC15	-1.61687	7.25745	-14.5779	3.05841e-36	3.95715e-35	71.349	down
TMEM101	-0.806332	8.74723	-14.5703	3.26033e-36	4.21579e-35	71.2853	no_change
HNRNPAB	0.866814	13.4797	14.5664	3.36549e-36	4.34908e-35	71.2536	no_change
ZNF740	1.2954	8.32967	14.5611	3.51834e-36	4.54378e-35	71.2093	up
ASB16-AS1	1.02558	8.06948	14.5603	3.54242e-36	4.57205e-35	71.2025	up
DUSP28	-0.860986	9.91608	-14.5584	3.59905e-36	4.64226e-35	71.1867	no_change
TRMT2B	1.46744	8.24961	14.5559	3.67358e-36	4.73443e-35	71.1663	up
ERAL1	0.73536	9.95322	14.5559	3.67505e-36	4.73443e-35	71.1659	no_change
RNPEP	0.88872	10.6987	14.5498	3.86571e-36	4.97522e-35	71.1155	no_change
CCAR2	1.3961	9.02447	14.5498	3.86673e-36	4.97522e-35	71.1152	up
PLCB2	1.61901	8.29672	14.5482	3.91902e-36	5.0394e-35	71.1018	up
THOC7	-0.944724	12.13	-14.544	4.06002e-36	5.21749e-35	71.0666	no_change
LINC01743	-1.01909	3.28632	-14.5364	4.32387e-36	5.55313e-35	71.0039	down
ZNF592	0.695867	9.54907	14.5306	4.53983e-36	5.8269e-35	70.9553	no_change
ANKZF1	1.32034	9.14899	14.5303	4.54813e-36	5.83397e-35	70.9534	up
C12orf60	-1.37873	7.52425	-14.5238	4.80207e-36	6.15591e-35	70.8993	down
CSNK1G2-AS1	1.61646	7.03718	14.5218	4.88234e-36	6.25497e-35	70.8828	up
REEP3	-1.13659	10.4053	-14.5177	5.05171e-36	6.46798e-35	70.8488	down
CPNE1	1.15216	10.71	14.5146	5.18709e-36	6.63725e-35	70.8224	up
TUBA1A	-1.11104	12.8591	-14.5064	5.55153e-36	7.09922e-35	70.7547	down
AGL	-0.799389	10.8163	-14.5059	5.57476e-36	7.12456e-35	70.7506	no_change
HSPB6	2.04275	6.67359	14.5054	5.59707e-36	7.14869e-35	70.7466	up
NMT2	-1.30215	7.73099	-14.503	5.71066e-36	7.2893e-35	70.7266	down
DYNLT3	-0.8575	10.9471	-14.4992	5.89394e-36	7.51865e-35	70.6951	no_change
FDX1	-0.913765	11.4671	-14.493	6.20937e-36	7.91618e-35	70.6431	no_change
PPIL1	-1.14388	10.9669	-14.4921	6.25471e-36	7.96912e-35	70.6359	down
TDRD7	-0.911488	9.7248	-14.4916	6.28041e-36	7.99698e-35	70.6318	no_change
ATG4C	-1.27107	8.94674	-14.4879	6.48123e-36	8.24765e-35	70.6004	down
SP4	-0.943387	10.1359	-14.487	6.52821e-36	8.30237e-35	70.5932	no_change
IER2	1.24707	12.5126	14.4787	6.99586e-36	8.8917e-35	70.5242	up
TMEM14B	-1.11687	12.0732	-14.4766	7.11655e-36	9.03958e-35	70.5072	down
CERS2	0.8215	11.0352	14.4731	7.32631e-36	9.30036e-35	70.4782	no_change
GOSR2	-0.881889	8.90325	-14.4694	7.55972e-36	9.59082e-35	70.447	no_change
DGCR2	0.743867	9.97653	14.4634	7.94714e-36	1.00762e-34	70.3972	no_change
BPIFA3	1.36816	7.44371	14.4622	8.02307e-36	1.01663e-34	70.3877	up
SLC20A1	0.863636	12.1373	14.4553	8.50081e-36	1.07651e-34	70.33	no_change
MIX23	-2.21682	9.16462	-14.4536	8.62359e-36	1.0914e-34	70.3157	down
PTPRA	0.682014	9.83153	14.4446	9.29595e-36	1.17578e-34	70.2409	no_change
DCTN4	-0.662279	10.9895	-14.4416	9.53019e-36	1.20467e-34	70.2161	no_change
CYP20A1	-1.03183	8.24106	-14.4408	9.58933e-36	1.21142e-34	70.2099	down
TM4SF1	-1.47183	9.69268	-14.4365	9.93903e-36	1.25483e-34	70.1742	down
RELA	0.760011	11.192	14.4364	9.95195e-36	1.2557e-34	70.173	no_change
ACSM1	-2.14218	3.93117	-14.4358	1.00049e-35	1.26162e-34	70.1677	down
NT5DC1	-1.17311	10.5121	-14.4294	1.05514e-35	1.32973e-34	70.1147	down
PDLIM7	1.54646	8.31997	14.4275	1.07209e-35	1.35028e-34	70.0988	up
CENATAC	0.937225	10.6376	14.4249	1.09528e-35	1.37865e-34	70.0774	no_change
MED24	1.02034	9.51826	14.4242	1.1016e-35	1.38577e-34	70.0717	up
CDK11B	1.32373	8.96959	14.4238	1.10502e-35	1.38924e-34	70.0686	up
DGLUCY	0.838903	9.94139	14.4216	1.1259e-35	1.41464e-34	70.05	no_change
PHLDA3	1.46589	8.09682	14.4061	1.2813e-35	1.60891e-34	69.9211	up
ARL3	-1.11863	10.2637	-14.4005	1.34183e-35	1.68391e-34	69.8751	down
MAPK12	1.94711	8.16329	14.3966	1.38642e-35	1.73882e-34	69.8425	up
H4C8	-1.82273	7.49454	-14.3952	1.40296e-35	1.7585e-34	69.8307	down
VPS37A	-0.796204	9.50869	-14.3945	1.41025e-35	1.76659e-34	69.8255	no_change
KANSL1L	1.22738	8.37746	14.3916	1.44566e-35	1.80985e-34	69.8008	up
PSMB2	0.735737	13.1275	14.3863	1.51059e-35	1.89e-34	69.757	no_change
PKMYT1	1.22268	9.87257	14.3821	1.564e-35	1.95566e-34	69.7224	up
PEF1	0.832471	11.0924	14.3799	1.59346e-35	1.9913e-34	69.7038	no_change
FLOT1	0.82796	11.7494	14.3773	1.62787e-35	2.03309e-34	69.6825	no_change
DUS4L	-1.03815	8.75421	-14.3772	1.62995e-35	2.03446e-34	69.6812	down
LOC105369228	1.21902	9.34733	14.3735	1.67979e-35	2.09542e-34	69.6512	up
PLA2G12A	-1.108	8.70639	-14.3719	1.7028e-35	2.12285e-34	69.6376	down
OXER1	1.20046	8.34819	14.3642	1.81488e-35	2.26123e-34	69.5741	up
UTP3	-1.02577	10.3547	-14.3585	1.90415e-35	2.37103e-34	69.5262	down
APIP	-0.888122	11.1415	-14.3548	1.96391e-35	2.44399e-34	69.4954	no_change
PSMG4	-1.16314	10.8452	-14.3534	1.98687e-35	2.47108e-34	69.4839	down
CCDC177	1.95229	5.77132	14.3524	2.00288e-35	2.48951e-34	69.4759	up
CRBN	-0.857325	11.1783	-14.3519	2.0107e-35	2.49775e-34	69.472	no_change
TRIO	1.36615	9.01589	14.3494	2.05425e-35	2.55033e-34	69.4506	up
CAVIN1	1.91748	9.23138	14.3449	2.13148e-35	2.64463e-34	69.4138	up
SS18L1	0.763933	9.61818	14.3446	2.13699e-35	2.64989e-34	69.4113	no_change
GIT1	1.02398	9.24164	14.3419	2.18543e-35	2.70835e-34	69.3889	up
NOMO3	1.85737	8.09732	14.3392	2.23632e-35	2.76977e-34	69.366	up
RERG	-1.83063	7.29306	-14.3351	2.3139e-35	2.86415e-34	69.332	down
RPL26L1	-1.37756	11.4879	-14.3296	2.42092e-35	2.99484e-34	69.2869	down
CEP57	-0.895321	11.1866	-14.3284	2.44616e-35	3.02428e-34	69.2766	no_change
JOSD2	1.48874	8.3174	14.3279	2.45554e-35	3.03408e-34	69.2728	up
RFX1	0.766	9.70303	14.3197	2.62992e-35	3.24762e-34	69.2044	no_change
PHC1	1.37004	9.29751	14.3178	2.67203e-35	3.29766e-34	69.1886	up
NCOR2	1.13038	11.414	14.314	2.75609e-35	3.39939e-34	69.1577	up
LBP	1.77473	6.54736	14.3122	2.79991e-35	3.4514e-34	69.142	up
TNK1	0.813742	8.69987	14.3108	2.83037e-35	3.48689e-34	69.1312	no_change
SIRT5	-1.02558	9.22202	-14.3072	2.91814e-35	3.59289e-34	69.1008	down
PRC1	1.26567	10.9897	14.2978	3.15604e-35	3.88351e-34	69.0227	up
CENPL	-1.23198	9.63451	-14.2971	3.1734e-35	3.90257e-34	69.0172	down
CHD1L	0.905332	11.6515	14.2889	3.39721e-35	4.17535e-34	68.9493	no_change
ATP6V1G1	-0.931361	12.7329	-14.2887	3.40365e-35	4.18079e-34	68.9474	no_change
METTL5	-0.734415	12.3587	-14.2838	3.54338e-35	4.34987e-34	68.9073	no_change
LRRC37A2	1.14695	11.127	14.2791	3.68488e-35	4.51836e-34	68.8683	up
KCTD2	0.694169	9.28363	14.2791	3.68496e-35	4.51836e-34	68.8682	no_change
EP400	0.863297	9.38371	14.2773	3.74085e-35	4.58419e-34	68.8532	no_change
NDFIP2	-1.10816	10.398	-14.2747	3.82351e-35	4.68274e-34	68.8314	down
COX6B1	-0.561316	13.3521	-14.2738	3.85237e-35	4.71531e-34	68.824	no_change
DNPH1	0.791213	10.8531	14.2734	3.86342e-35	4.72607e-34	68.8211	no_change
PI4KB	0.645079	11.0404	14.2721	3.90619e-35	4.77558e-34	68.8101	no_change
FHAD1	1.13161	8.43029	14.2687	4.01933e-35	4.91102e-34	68.7817	up
HSD17B12	-0.990533	12.119	-14.2681	4.04013e-35	4.93354e-34	68.7765	no_change
SNHG6	-0.852064	14.1234	-14.2654	4.13171e-35	5.04243e-34	68.7542	no_change
C1orf50	-0.801385	9.65509	-14.256	4.46848e-35	5.45024e-34	68.6761	no_change
TCAF1	-1.22721	8.30517	-14.2548	4.51105e-35	5.49895e-34	68.6666	down
RASL10A	0.914162	8.06286	14.2543	4.52864e-35	5.51717e-34	68.6628	no_change
C15orf61	-0.975373	10.0787	-14.2512	4.64947e-35	5.66107e-34	68.6365	no_change
ERLEC1	-0.860294	11.5998	-14.2503	4.68214e-35	5.69751e-34	68.6295	no_change
FAM20B	-0.860796	9.44113	-14.2487	4.74696e-35	5.77303e-34	68.6158	no_change
CNIH1	-0.907666	12.5675	-14.2479	4.77923e-35	5.80888e-34	68.6091	no_change
BOLA3	-1.10712	11.8627	-14.2404	5.08356e-35	6.17518e-34	68.5476	down
UQCC2	-1.06912	11.2057	-14.2399	5.10523e-35	6.19789e-34	68.5433	down
C17orf58	-1.04108	9.48287	-14.2398	5.10887e-35	6.19871e-34	68.5426	down
G6PD	1.30774	9.64444	14.2379	5.19103e-35	6.29472e-34	68.5267	up
FRMD6	-1.93163	8.36368	-14.2353	5.30406e-35	6.42805e-34	68.5053	down
PIP4P1	0.694096	10.0466	14.2346	5.33705e-35	6.46428e-34	68.4991	no_change
FAM210A	-1.03003	9.49591	-14.2327	5.42115e-35	6.56233e-34	68.4835	down
ABCC5	0.824811	9.20206	14.2277	5.65344e-35	6.83954e-34	68.4417	no_change
RASSF7	0.642309	10.0143	14.2187	6.09058e-35	7.36413e-34	68.3675	no_change
RAB11FIP3	0.975109	8.91251	14.2182	6.11819e-35	7.39322e-34	68.3629	no_change
CNTROB	1.32183	8.89355	14.2171	6.17205e-35	7.454e-34	68.3542	up
LOC105274304	-1.77597	3.93978	-14.2166	6.19691e-35	7.47969e-34	68.3502	down
INPP5B	1.18888	9.08303	14.2105	6.52055e-35	7.86577e-34	68.2995	up
BSG	1.12151	10.3489	14.2055	6.79626e-35	8.19362e-34	68.2582	up
GYS1	1.01651	9.96593	14.2044	6.85799e-35	8.26326e-34	68.2492	up
ZNF514	1.19828	8.4214	14.2032	6.92695e-35	8.34153e-34	68.2392	up
RPL36AL	-0.589707	13.8868	-14.2019	7.00455e-35	8.43011e-34	68.2281	no_change
GTPBP10	-1.88186	3.21473	-14.2004	7.09027e-35	8.52836e-34	68.216	down
RPS27	-0.228349	15.8444	-14.1999	7.1205e-35	8.55979e-34	68.2117	no_change
AK8	1.3919	7.70384	14.1975	7.26604e-35	8.72971e-34	68.1916	up
LRR1	-1.0171	11.1859	-14.1967	7.3146e-35	8.783e-34	68.1849	down
MIER3	-0.984906	9.40947	-14.1965	7.32776e-35	8.79374e-34	68.1832	no_change
TRIM41	0.896107	9.74615	14.1962	7.34109e-35	8.80467e-34	68.1813	no_change
IFTAP	-1.29885	7.60421	-14.1897	7.74868e-35	9.28818e-34	68.1275	down
HMGXB4	-0.787688	10.1275	-14.1883	7.84301e-35	9.39584e-34	68.1154	no_change
TIMELESS	1.17191	10.5789	14.1859	7.99982e-35	9.5782e-34	68.0957	up
PRKD2	1.0793	11.4554	14.1813	8.31225e-35	9.94657e-34	68.0575	up
WDR61	-0.685345	12.0185	-14.1806	8.35642e-35	9.99368e-34	68.0522	no_change
LINC00685	1.6364	8.04562	14.1754	8.72991e-35	1.04344e-33	68.0087	up
SNX29P2	2.52229	6.41168	14.171	9.05377e-35	1.08153e-33	67.9724	up
ERF	1.22129	8.26507	14.1708	9.06689e-35	1.08247e-33	67.9709	up
HES1	-1.74986	8.10971	-14.1691	9.19921e-35	1.09764e-33	67.9565	down
MKKS	-1.01613	10.6193	-14.1669	9.36697e-35	1.11702e-33	67.9385	down
LINC01140	-1.39893	7.6588	-14.1655	9.48001e-35	1.12986e-33	67.9265	down
ENOPH1	-0.722567	11.7972	-14.163	9.67605e-35	1.15256e-33	67.9061	no_change
RSKR	1.88447	8.08221	14.1604	9.88629e-35	1.17693e-33	67.8847	up
NUCB2	-1.30697	9.83858	-14.158	1.0089e-34	1.20038e-33	67.8645	down
ZNF92	-1.19911	10.0845	-14.1578	1.01001e-34	1.20101e-33	67.8634	down
SCFD1	-0.605526	10.6443	-14.1533	1.04908e-34	1.24676e-33	67.8256	no_change
CC2D1B	1.30779	8.70227	14.1515	1.06435e-34	1.26419e-33	67.8112	up
PCSK7	1.23917	9.60458	14.1514	1.06535e-34	1.26465e-33	67.8102	up
ADAM19	1.29051	10.6761	14.1459	1.11529e-34	1.32319e-33	67.7646	up
METTL6	-1.00821	8.2961	-14.145	1.1237e-34	1.33241e-33	67.7571	down
NUDT2	-1.15821	9.12223	-14.1446	1.12741e-34	1.33604e-33	67.7538	down
COPA	0.751085	11.5733	14.1425	1.14719e-34	1.35871e-33	67.7365	no_change
ZNF835	-1.93436	3.29933	-14.1349	1.22179e-34	1.44624e-33	67.6737	down
KLF6	1.17845	11.6721	14.1322	1.24986e-34	1.47863e-33	67.651	up
POLR1F	-0.900019	9.58872	-14.1313	1.25953e-34	1.48923e-33	67.6434	no_change
JUND	0.998391	13.2772	14.1302	1.27105e-34	1.502e-33	67.6343	no_change
KBTBD7	-1.23344	8.13047	-14.1249	1.32747e-34	1.56778e-33	67.591	down
ZFAND3	0.736448	10.0135	14.1226	1.35366e-34	1.59781e-33	67.5715	no_change
LINC00092	0.846623	8.10317	14.1212	1.36882e-34	1.61479e-33	67.5604	no_change
RSPRY1	-0.877027	10.5348	-14.1187	1.39769e-34	1.64792e-33	67.5396	no_change
ARMCX1	-1.13377	8.64618	-14.1182	1.4036e-34	1.65394e-33	67.5354	down
PIEZO1	1.93955	9.60922	14.1139	1.45526e-34	1.71386e-33	67.4994	up
UBA2	-0.83511	12.4035	-14.1074	1.53565e-34	1.80751e-33	67.4458	no_change
UQCR10	0.555509	13.6676	14.1053	1.56283e-34	1.83847e-33	67.4283	no_change
ST3GAL1	1.646	9.49679	14.0979	1.66116e-34	1.95304e-33	67.3675	up
MYG1	0.774516	10.4988	14.0972	1.67111e-34	1.96362e-33	67.3616	no_change
INTS9	0.831447	9.86502	14.097	1.67376e-34	1.96563e-33	67.36	no_change
VOPP1	1.03556	13.6128	14.0965	1.68026e-34	1.97215e-33	67.3561	up
TNFAIP2	1.81157	11.0263	14.0962	1.68503e-34	1.97664e-33	67.3533	up
NME7	-1.04721	9.24152	-14.0953	1.69817e-34	1.99093e-33	67.3456	down
PHF12	1.07182	9.5169	14.0886	1.79471e-34	2.10293e-33	67.2905	up
CLCN6	1.3641	8.27339	14.0872	1.81599e-34	2.12667e-33	67.2787	up
ULK3	0.98629	8.99288	14.0817	1.89996e-34	2.22376e-33	67.2337	no_change
PMPCB	-0.874088	12.0934	-14.0808	1.91553e-34	2.24073e-33	67.2256	no_change
PRMT3	-1.05206	9.91147	-14.0795	1.93608e-34	2.2635e-33	67.2149	down
RHBDD3	0.966611	8.42445	14.0756	1.99876e-34	2.33547e-33	67.1832	no_change
HGH1	0.805778	10.1261	14.0732	2.0396e-34	2.38186e-33	67.163	no_change
CMC2	-0.817213	11.406	-14.0697	2.09943e-34	2.45036e-33	67.1342	no_change
TRAM2-AS1	-0.964326	8.1403	-14.0584	2.30519e-34	2.689e-33	67.041	no_change
RELB	0.926653	10.0271	14.0529	2.41282e-34	2.81298e-33	66.9956	no_change
RAD9A	0.767079	9.87162	14.0476	2.52163e-34	2.93819e-33	66.9516	no_change
RNF39	1.58227	6.80337	14.0476	2.52305e-34	2.9382e-33	66.951	up
RAB22A	-0.581336	9.79648	-14.0432	2.61599e-34	3.04474e-33	66.915	no_change
RGS18	-2.19929	8.10199	-14.0418	2.64645e-34	3.07847e-33	66.9035	down
PDXDC1	0.649748	10.6939	14.0415	2.65214e-34	3.08337e-33	66.9013	no_change
AKAP8L	1.16726	9.30385	14.0411	2.66281e-34	3.09406e-33	66.8973	up
ACTR2	-1.04306	13.2332	-14.0402	2.68172e-34	3.11428e-33	66.8903	down
CWC25	0.672826	9.37004	14.0367	2.76145e-34	3.20509e-33	66.8611	no_change
PPA1	-0.78102	13.946	-14.0346	2.80889e-34	3.25834e-33	66.8441	no_change
TRIM66	1.18873	8.41384	14.0344	2.81395e-34	3.2624e-33	66.8423	up
IMMP1L	-1.14777	10.1724	-14.0343	2.81633e-34	3.26335e-33	66.8415	down
GSTM3	-1.35679	8.19952	-14.0277	2.97464e-34	3.44486e-33	66.787	down
ILRUN-AS1	-0.977913	9.35444	-14.0252	3.03765e-34	3.51589e-33	66.7661	no_change
YY1	-0.600995	13.2895	-14.0208	3.14937e-34	3.64318e-33	66.7301	no_change
OTULINL	-1.40762	8.12868	-14.0153	3.29666e-34	3.81144e-33	66.6845	down
SPTY2D1	-0.744795	9.68031	-14.0096	3.45669e-34	3.99425e-33	66.6373	no_change
SPATA32	1.63855	8.83153	14.004	3.62147e-34	4.18234e-33	66.5909	up
NPSR1-AS1	1.87988	6.04665	14.0031	3.64807e-34	4.21072e-33	66.5836	up
IFT20	-0.797711	10.6986	-13.9944	3.91967e-34	4.52171e-33	66.5121	no_change
MMP14	1.2279	9.83659	13.9932	3.96117e-34	4.56706e-33	66.5016	up
TFAM	-1.01091	11.0258	-13.9863	4.19196e-34	4.83048e-33	66.4451	down
NSFL1C	0.690062	11.213	13.9837	4.28548e-34	4.93551e-33	66.4231	no_change
MTOR	1.18847	7.83903	13.9805	4.3996e-34	5.06416e-33	66.397	up
SBNO1	0.879419	9.81309	13.9791	4.4529e-34	5.12267e-33	66.385	no_change
ATP5F1B	0.598429	13.9038	13.9766	4.54471e-34	5.22542e-33	66.3646	no_change
TAF1C	1.18426	9.15527	13.9754	4.59069e-34	5.27538e-33	66.3546	up
STK3	-1.13883	9.03237	-13.9718	4.72857e-34	5.43083e-33	66.3251	down
CYCS	-0.710991	13.7536	-13.9697	4.81285e-34	5.52458e-33	66.3075	no_change
SLC38A5	2.12526	8.07142	13.9673	4.90654e-34	5.62903e-33	66.2883	up
SIRT7	0.743677	10.2557	13.9657	4.97487e-34	5.70428e-33	66.2745	no_change
FERMT3	1.05983	11.3599	13.9636	5.0621e-34	5.80111e-33	66.2572	up
TRPC4AP	0.85513	8.86883	13.9565	5.36839e-34	6.14874e-33	66.1986	no_change
CCDC125	-1.3972	7.31686	-13.9549	5.44072e-34	6.22817e-33	66.1853	down
TBC1D13	0.733803	9.59985	13.9542	5.46995e-34	6.25819e-33	66.18	no_change
L3MBTL2	0.788368	10.3323	13.9511	5.61479e-34	6.42038e-33	66.1539	no_change
IL7	-2.03956	8.37957	-13.9497	5.67753e-34	6.48856e-33	66.1429	down
DOK3	1.61006	11.5691	13.9491	5.70555e-34	6.51702e-33	66.138	up
DPAGT1	0.734495	10.2014	13.949	5.71011e-34	6.51865e-33	66.1372	no_change
OR51B6	1.40689	6.7584	13.9489	5.71853e-34	6.5247e-33	66.1357	up
ZNF140	-0.930122	9.94023	-13.9488	5.72226e-34	6.52538e-33	66.135	no_change
PITPNB	0.482785	12.1436	13.9475	5.7834e-34	6.59149e-33	66.1244	no_change
TMED7	-1.08062	10.1468	-13.9426	6.02173e-34	6.85937e-33	66.0842	down
MBOAT7	1.20622	8.99644	13.9359	6.36906e-34	7.25106e-33	66.0283	up
IL15	-1.45602	9.21848	-13.93	6.6857e-34	7.6074e-33	65.98	down
CEP170B	1.05683	8.16308	13.9243	7.00924e-34	7.97119e-33	65.9329	up
KLHL15	-1.097	9.05696	-13.9225	7.11774e-34	8.09018e-33	65.9176	down
UBE2Q2	-0.906462	10.711	-13.9211	7.19688e-34	8.17567e-33	65.9066	no_change
UTP25	-0.76718	9.52304	-13.916	7.50564e-34	8.52178e-33	65.8647	no_change
C2orf69	-0.692602	11.2652	-13.9158	7.51816e-34	8.53136e-33	65.8631	no_change
ABCA11P	-1.14921	7.9452	-13.9153	7.55188e-34	8.56496e-33	65.8586	down
RNF185	0.681531	9.72037	13.9135	7.66612e-34	8.68979e-33	65.8436	no_change
SPATA21	-0.929328	3.57382	-13.9122	7.74955e-34	8.7796e-33	65.8328	no_change
MRPL42	-1.12733	11.0767	-13.9119	7.76963e-34	8.79757e-33	65.8303	down
PFKP	1.01804	12.0006	13.9111	7.82171e-34	8.85174e-33	65.8236	up
LINC00852	1.9155	5.60445	13.9087	7.97826e-34	9.024e-33	65.8039	up
KRT1	1.84586	5.89624	13.9076	8.04725e-34	9.0971e-33	65.7953	up
CFAP410	1.51733	7.07077	13.9034	8.33379e-34	9.41592e-33	65.7604	up
AAMDC	-1.02808	8.47185	-13.9014	8.47613e-34	9.57155e-33	65.7436	down
DHRS1	0.951277	9.78801	13.8992	8.63021e-34	9.74027e-33	65.7256	no_change
FBXO46	0.835358	10.1108	13.8986	8.67273e-34	9.78297e-33	65.7207	no_change
HCP5B	1.51399	6.69787	13.8937	9.02948e-34	1.01799e-32	65.6805	up
KDM7A	1.2666	9.77932	13.8896	9.34068e-34	1.0525e-32	65.6468	up
BEST1	1.7561	8.93735	13.8842	9.76865e-34	1.10013e-32	65.6021	up
ANHX	1.65455	8.10908	13.8826	9.8977e-34	1.11407e-32	65.5891	up
LIPT2-AS1	-1.03188	7.27264	-13.8826	9.90367e-34	1.11414e-32	65.5885	down
CYB5D1	0.976264	8.51481	13.8813	1.00087e-33	1.12535e-32	65.5779	no_change
SMG1	0.817324	12.0391	13.8783	1.02607e-33	1.15306e-32	65.5532	no_change
CCNG1	-0.948849	12.6716	-13.8701	1.0981e-33	1.23334e-32	65.4856	no_change
POGZ	1.04317	10.148	13.8569	1.22463e-33	1.37471e-32	65.3769	up
ARHGEF17	1.79393	5.72761	13.8505	1.29141e-33	1.44889e-32	65.324	up
MOSPD1	-0.887404	9.84535	-13.8449	1.35285e-33	1.51701e-32	65.2777	no_change
KAT6A	0.786549	11.3673	13.8392	1.41759e-33	1.58875e-32	65.2311	no_change
MTMR2	-0.737053	10.1687	-13.839	1.42085e-33	1.59156e-32	65.2288	no_change
ADAMTSL4	1.46036	7.52085	13.8384	1.42735e-33	1.59798e-32	65.2243	up
XRCC4	-0.925509	8.25413	-13.836	1.45588e-33	1.62904e-32	65.2046	no_change
ZNF598	1.36072	9.1736	13.8306	1.52245e-33	1.70262e-32	65.16	up
SCOC	-1.18427	11.2486	-13.8302	1.52831e-33	1.70825e-32	65.1562	down
RBM7	-0.972396	10.7575	-13.8283	1.55139e-33	1.73312e-32	65.1412	no_change
UBALD1	1.4778	8.1585	13.8271	1.56697e-33	1.74959e-32	65.1313	up
OSBPL1A	-1.04711	8.71203	-13.8266	1.57415e-33	1.75589e-32	65.1267	down
ZNF444	0.858128	9.64406	13.8266	1.5743e-33	1.75589e-32	65.1266	no_change
ABHD16B	-0.615084	2.36036	-13.8243	1.60465e-33	1.78878e-32	65.1076	no_change
ZNF354A	-0.947552	8.8315	-13.8195	1.66933e-33	1.85893e-32	65.0682	no_change
ADM5	2.06747	6.84721	13.8195	1.66936e-33	1.85893e-32	65.0682	up
TDO2	-1.9433	8.91739	-13.8192	1.67331e-33	1.86234e-32	65.0659	down
TMEM33	-0.612929	10.635	-13.8176	1.69535e-33	1.88586e-32	65.0528	no_change
CGRRF1	-0.944134	9.24481	-13.8156	1.72328e-33	1.91591e-32	65.0366	no_change
ZC3H18	0.914528	9.83278	13.8137	1.75162e-33	1.94637e-32	65.0203	no_change
CCDC13	1.1314	7.47256	13.8132	1.75776e-33	1.95216e-32	65.0168	up
CD55	-1.3267	9.67069	-13.8112	1.78707e-33	1.98365e-32	65.0003	down
KCNIP2	1.82457	8.50252	13.8092	1.8173e-33	2.01614e-32	64.9836	up
SNRPA	0.808789	12.3954	13.8053	1.87756e-33	2.08189e-32	64.9511	no_change
OR5P2	1.815	6.09393	13.8039	1.89902e-33	2.10457e-32	64.9398	up
HSPB2	-2.24808	5.45462	-13.8032	1.90978e-33	2.11536e-32	64.9342	down
DTD2	-0.950497	10.2511	-13.7954	2.03798e-33	2.25617e-32	64.8694	no_change
ARL4A	-1.89747	8.53422	-13.795	2.04365e-33	2.26124e-32	64.8667	down
OR3A3	1.43905	6.82162	13.7909	2.11517e-33	2.33914e-32	64.8324	up
SSH1	0.900351	9.37771	13.7821	2.27367e-33	2.51308e-32	64.7604	no_change
HTT	0.845352	9.42007	13.7817	2.2821e-33	2.52106e-32	64.7567	no_change
IKZF5	-0.950611	9.00556	-13.7767	2.37793e-33	2.62554e-32	64.7157	no_change
ZNF292	-1.04972	10.6617	-13.7742	2.4275e-33	2.67886e-32	64.6952	down
UBA7	1.38699	10.0206	13.7707	2.49942e-33	2.75677e-32	64.6661	up
RSRP1	1.14433	12.3488	13.7688	2.53937e-33	2.79934e-32	64.6503	up
QPCT	-2.15796	9.22298	-13.766	2.59885e-33	2.8634e-32	64.6272	down
NFYC	0.708926	10.1788	13.7614	2.69791e-33	2.97098e-32	64.5899	no_change
NUP37	-0.834876	11.5217	-13.7573	2.79278e-33	3.07383e-32	64.5555	no_change
PPIA	0.312043	15.7398	13.7563	2.81596e-33	3.0977e-32	64.5473	no_change
CEP104	-1.21266	8.11831	-13.7524	2.90825e-33	3.19754e-32	64.5151	down
ANKRD36	-1.93513	6.26458	-13.7519	2.9189e-33	3.20756e-32	64.5115	down
LMNB2	1.31224	9.49353	13.7486	2.9998e-33	3.29472e-32	64.4843	up
CROCCP2	1.14495	10.2401	13.7388	3.25301e-33	3.57095e-32	64.4035	up
DENND1C	0.930263	10.4759	13.7381	3.27271e-33	3.59069e-32	64.3975	no_change
OR2H1	1.86184	5.57769	13.7364	3.31913e-33	3.6397e-32	64.3835	up
METTL25	-1.05556	9.22317	-13.735	3.35754e-33	3.67989e-32	64.372	down
ND4	0.689391	15.6235	13.7298	3.50314e-33	3.83745e-32	64.3297	no_change
CAPN7	-0.7971	9.40539	-13.7282	3.54963e-33	3.88633e-32	64.3166	no_change
PTPN4	-0.950168	8.53152	-13.728	3.55564e-33	3.89087e-32	64.3149	no_change
QSER1	-0.872115	10.8245	-13.7264	3.60316e-33	3.9408e-32	64.3017	no_change
DHX16	0.727467	10.4487	13.7186	3.84463e-33	4.2027e-32	64.237	no_change
CEBPG	-0.746633	9.50676	-13.7151	3.95784e-33	4.32418e-32	64.2081	no_change
ZNF512	0.75749	11.1381	13.7134	4.01193e-33	4.38099e-32	64.1946	no_change
PGP	0.937939	10.3284	13.7124	4.04451e-33	4.41425e-32	64.1866	no_change
CTSD	1.56377	11.4631	13.7113	4.08396e-33	4.45498e-32	64.1769	up
SERTAD3	1.11242	8.5468	13.7105	4.11086e-33	4.48198e-32	64.1703	up
GCSH	-1.10634	11.0976	-13.7099	4.12978e-33	4.50025e-32	64.1658	down
SLC7A6OS	-0.834015	9.22388	-13.7084	4.18212e-33	4.5549e-32	64.1532	no_change
YWHAQ	-0.457975	13.9022	-13.708	4.19511e-33	4.56555e-32	64.1501	no_change
PIERCE2	-1.24451	7.07283	-13.708	4.19627e-33	4.56555e-32	64.1499	down
DISP3	1.41624	6.99294	13.7071	4.22612e-33	4.59563e-32	64.1428	up
CKMT2-AS1	-1.21198	8.25358	-13.7013	4.43281e-33	4.81788e-32	64.0952	down
ARL11	-1.77547	8.01224	-13.6971	4.59263e-33	4.98898e-32	64.0599	down
TBCD	1.22038	9.48534	13.696	4.63248e-33	5.02965e-32	64.0513	up
NORAD	0.800965	12.6899	13.6952	4.66282e-33	5.05996e-32	64.0448	no_change
NSMCE2	-0.752525	10.7559	-13.6946	4.68589e-33	5.08235e-32	64.0399	no_change
SLC25A6	0.841975	14.3762	13.6929	4.75352e-33	5.15302e-32	64.0256	no_change
RNF170	-0.738935	9.45096	-13.6903	4.85571e-33	5.26107e-32	64.0044	no_change
GIMAP5	-2.26533	3.89203	-13.6874	4.97554e-33	5.3881e-32	63.9801	down
LINC00623	-1.06709	11.0617	-13.6869	4.99407e-33	5.40536e-32	63.9764	down
ALDH16A1	0.856726	9.36244	13.6862	5.02487e-33	5.43588e-32	63.9703	no_change
SLC25A32	-0.764291	10.9915	-13.6859	5.03771e-33	5.44694e-32	63.9678	no_change
COX3	1.09453	12.4567	13.6851	5.06973e-33	5.47872e-32	63.9615	up
EVA1A-AS	1.79684	6.33138	13.6844	5.10063e-33	5.50927e-32	63.9554	up
XPO7	0.920443	10.037	13.6814	5.22701e-33	5.64284e-32	63.931	no_change
SUGP1	0.9324	8.47717	13.6793	5.31928e-33	5.73948e-32	63.9136	no_change
MIF-AS1	-1.81709	6.98993	-13.6783	5.36386e-33	5.78459e-32	63.9053	down
NOS1	1.21166	7.37995	13.6768	5.42812e-33	5.85087e-32	63.8934	up
NFE2L3	-1.06767	9.25952	-13.6764	5.44728e-33	5.86849e-32	63.8899	down
CDADC1	-0.975975	8.94237	-13.6751	5.50518e-33	5.9278e-32	63.8794	no_change
KDM5A	-0.829629	10.5541	-13.6742	5.54781e-33	5.97062e-32	63.8717	no_change
ZNRD1ASP	1.73441	7.83016	13.6685	5.81181e-33	6.25152e-32	63.8254	up
CCDC102B	-2.01653	7.13041	-13.6676	5.85607e-33	6.29588e-32	63.8178	down
ASTE1	-1.09913	8.60623	-13.6664	5.91507e-33	6.35603e-32	63.8078	down
THAP5	-1.03778	9.767	-13.6623	6.11987e-33	6.57271e-32	63.7739	down
MARF1	0.979153	11.071	13.661	6.18348e-33	6.63761e-32	63.7636	no_change
PWWP3A	0.943082	9.00694	13.6593	6.27366e-33	6.73096e-32	63.7492	no_change
ADAMTSL5	-1.69092	5.44852	-13.6522	6.64957e-33	7.1306e-32	63.6912	down
RBP7	-1.98603	7.45122	-13.6487	6.84816e-33	7.33978e-32	63.6619	down
RCCD1	1.10141	10.7376	13.6465	6.97378e-33	7.47058e-32	63.6438	up
FAM118A	1.51957	8.75991	13.6462	6.99008e-33	7.48419e-32	63.6415	up
USP38	-0.833951	10.4494	-13.6454	7.03578e-33	7.52926e-32	63.635	no_change
TRIQK	-1.39254	8.07697	-13.6396	7.38215e-33	7.89587e-32	63.5871	down
MICU2	-0.751517	11.9176	-13.6346	7.69004e-33	8.22097e-32	63.5464	no_change
LRP1	1.45403	8.65622	13.6334	7.76749e-33	8.29951e-32	63.5364	up
PCED1A	1.04736	9.40516	13.6318	7.86855e-33	8.4032e-32	63.5235	up
LOC101929172	1.72047	5.82872	13.6312	7.91134e-33	8.44457e-32	63.5181	up
MRPL35	-1.22145	10.7153	-13.6292	8.03869e-33	8.57611e-32	63.5022	down
ZYX	1.26809	10.607	13.6231	8.46002e-33	9.02099e-32	63.4513	up
ANKRD50	-1.23156	7.70392	-13.618	8.81707e-33	9.39692e-32	63.4101	down
ARHGAP1	0.919316	11.6105	13.618	8.82229e-33	9.39768e-32	63.4095	no_change
DYNC1LI2	0.955611	11.9731	13.6175	8.85525e-33	9.42594e-32	63.4058	no_change
FLJ20712	-1.31067	3.7189	-13.6175	8.85786e-33	9.42594e-32	63.4055	down
ARFRP1	0.873459	8.76067	13.6172	8.87661e-33	9.44107e-32	63.4034	no_change
KLC2	1.16953	9.01624	13.6129	9.20114e-33	9.78126e-32	63.3677	up
ASB1	0.818884	9.2559	13.6124	9.23576e-33	9.81306e-32	63.3639	no_change
FCHO1	1.3891	8.45535	13.6118	9.27976e-33	9.85478e-32	63.3592	up
USH1G	1.39755	7.63884	13.6104	9.38977e-33	9.96653e-32	63.3474	up
ZMAT2	0.742081	11.1516	13.6057	9.7623e-33	1.03567e-31	63.3087	no_change
PGM5P2	-2.41674	3.57945	-13.6054	9.78324e-33	1.03736e-31	63.3065	down
ARAF	0.823089	10.0001	13.6033	9.95709e-33	1.05526e-31	63.289	no_change
NMUR2	1.70167	6.75596	13.6032	9.96548e-33	1.05561e-31	63.2882	up
FKBP7	-0.95119	7.75621	-13.6027	1.00073e-32	1.0595e-31	63.284	no_change
CCDC137	0.9202	9.64624	13.6021	1.00581e-32	1.06434e-31	63.2789	no_change
DEPDC5	1.71368	7.9643	13.5985	1.03591e-32	1.09564e-31	63.2496	up
NDUFA12	-0.530791	13.4504	-13.5929	1.08449e-32	1.14644e-31	63.2039	no_change
VPS13A	1.36684	9.23595	13.5871	1.13764e-32	1.20201e-31	63.1562	up
IFNA17	1.35762	7.64294	13.5821	1.18612e-32	1.2526e-31	63.1147	up
GLMN	-0.942393	9.33489	-13.5811	1.19583e-32	1.26222e-31	63.1065	no_change
FAHD2A	-0.730545	10.3885	-13.5729	1.27971e-32	1.35007e-31	63.039	no_change
RSBN1L	-0.75504	10.0867	-13.5701	1.30954e-32	1.38084e-31	63.0161	no_change
NT5C3A	-1.12396	11.3552	-13.5648	1.36779e-32	1.44154e-31	62.9727	down
APMAP	0.756564	11.202	13.5647	1.36853e-32	1.44159e-31	62.9722	no_change
BCL9L	1.30444	8.10157	13.5594	1.43022e-32	1.50581e-31	62.9282	up
DDOST	-0.693682	11.9656	-13.5563	1.46709e-32	1.54385e-31	62.9029	no_change
LAIR2	-1.66855	8.80342	-13.5538	1.49797e-32	1.57555e-31	62.8821	down
MAK16	-0.755936	10.4803	-13.5526	1.51265e-32	1.59019e-31	62.8724	no_change
OAT	-1.22025	11.5004	-13.5479	1.57159e-32	1.65132e-31	62.8343	down
IQCB1	0.847566	10.2749	13.544	1.62317e-32	1.70466e-31	62.8022	no_change
CAMLG	-0.870817	11.3522	-13.544	1.62407e-32	1.70474e-31	62.8016	no_change
C1orf174	-0.928426	10.5712	-13.5438	1.62671e-32	1.70666e-31	62.8	no_change
SFPQ	1.11095	11.976	13.5395	1.68518e-32	1.76711e-31	62.7648	up
NKIRAS1	-1.04479	8.09688	-13.5364	1.72788e-32	1.81098e-31	62.7399	down
ABHD13	-1.07997	7.57824	-13.5349	1.7493e-32	1.83251e-31	62.7276	down
ZFP64	-0.782963	9.87627	-13.533	1.77713e-32	1.86072e-31	62.7119	no_change
SEC24A	-0.859573	10.578	-13.5307	1.81168e-32	1.89595e-31	62.6927	no_change
STIP1	0.961075	10.5965	13.5295	1.82929e-32	1.91341e-31	62.6831	no_change
JAZF1	-1.20489	10.0249	-13.5279	1.8533e-32	1.93756e-31	62.6701	down
VPS18	0.781015	8.95391	13.5249	1.90025e-32	1.98565e-31	62.6452	no_change
MGAT4B	0.778321	11.004	13.5233	1.92602e-32	2.01157e-31	62.6317	no_change
ASF1A	-1.20811	9.8919	-13.5231	1.92804e-32	2.01266e-31	62.6307	down
[truncated: 18,859 more rows]
