# Supplementary material for: A novel NET-related gene signature for predicting DLBCL prognosis
Source: J Transl Med. 2023 Sep 16;21:630. doi: 10.1186/s12967-023-04494-9 (PMC10504796; doi:10.1186/s12967-023-04494-9)
Supplement: Supplementary file 4 — Additional file 4: Table S4a. Gene Ontology (GO) terms of the DEGs. Table S4b. Kyoto Encyclopedia of Genes and Genomes (KEGG) of the DEGs. [file 12967_2023_4494_MOESM4_ESM.xlsx]

## Sheet: GO、KEGG
Additional file 4: Table S4a. Gene Ontology (GO) terms of the DEGs.
	ONTOLOGY	ID	Description	GeneRatio	BgRatio	pvalue	p.adjust	qvalue	geneID	Count
GO:0007259	BP	GO:0007259	receptor signaling pathway via JAK-STAT	52/2826	172/18903	2.46994e-07	0.00155582	0.00146559	BCL3/CCL5/CD40/CLCF1/CNOT7/CRLF1/CSF1R/CSHL1/DOT1L/F2R/GADD45A/HCLS1/HES1/HGS/HPX/HSF1/IFNA1/IFNA14/IFNA17/IFNL1/IFNL2/IFNW1/IL10RA/IL13/IL15/IL18/IL20/IL21/IL22RA2/IL26/IL4/JAK1/JAK3/LEP/MST1/PARP14/PIBF1/PPP2R1A/PRL/PTK2B/PTK6/PWP1/SOCS2/SOCS6/STAT2/STAT5A/STAT6/TNF/TNFRSF1A/TSLP/TYK2/VHL	52
GO:0097696	BP	GO:0097696	receptor signaling pathway via STAT	53/2826	183/18903	8.49097e-07	0.00267423	0.00251914	BCL3/CCL5/CD40/CLCF1/CNOT7/CRLF1/CSF1R/CSHL1/DOT1L/F2R/GADD45A/HCLS1/HES1/HGS/HPX/HSF1/IFNA1/IFNA14/IFNA17/IFNL1/IFNL2/IFNW1/IL10RA/IL13/IL15/IL18/IL20/IL21/IL22RA2/IL26/IL4/JAK1/JAK3/LEP/MST1/PARP14/PIBF1/PPP2R1A/PRL/PTK2B/PTK6/PWP1/SOCS2/SOCS6/STAT2/STAT5A/STAT6/TGFB1/TNF/TNFRSF1A/TSLP/TYK2/VHL	53
GO:0034728	BP	GO:0034728	nucleosome organization	46/2826	156/18903	2.55572e-06	0.00514284	0.00484458	ACTR6/ARID1A/ASF1A/ASF1B/CHD2/H1-1/H1-2/H1-3/H1-4/H1-5/H2BC10/H2BC14/H2BC3/H2BC4/H2BC7/H3-4/H3C11/H3C2/H3C3/H3C6/H3C7/H3C8/H4C1/H4C13/H4C3/H4C5/H4C8/H4C9/HMGA1/KAT5/MCM3AP/NAP1L3/NAP1L5/NASP/RSF1/SMARCB1/SMARCD1/SMARCD2/SOX9/SRCAP/SUPT16H/SUPT6H/TSPYL2/TSPYL6/VPS72/YEATS4	46
GO:0006335	BP	GO:0006335	DNA replication-dependent chromatin assembly	16/2826	32/18903	3.26582e-06	0.00514284	0.00484458	ASF1A/ASF1B/H3C11/H3C2/H3C3/H3C6/H3C7/H3C8/H4C1/H4C13/H4C3/H4C5/H4C8/H4C9/HAT1/NASP	16
GO:0006006	BP	GO:0006006	glucose metabolic process	52/2826	188/18903	4.77968e-06	0.00602144	0.00567222	ADPGK/AKT1/AKT2/BRAT1/C1QTNF1/CLK2/COX11/CRTC2/CRY1/DYRK2/ENO2/EPM2AIP1/FBP2/G6PC2/G6PD/GAA/GSK3A/H6PD/HK3/IGFBP4/INPPL1/KAT2A/KCNQ1/LEP/LEPR/MST1/NLN/NNMT/NPY1R/OGT/OMA1/ONECUT1/PDK4/PFKL/PFKP/PGAM2/PGM2L1/PKM/PMAIP1/PPP1R3E/PPP4R3B/PTH/RORC/SDHAF3/SERPINA12/SIRT6/SOGA1/SRC/STK11/TNF/USP7/ZNF692	52
GO:0007260	BP	GO:0007260	tyrosine phosphorylation of STAT protein	29/2826	86/18903	1.08293e-05	0.0113689	0.0107096	CCL5/CD40/CLCF1/CNOT7/CRLF1/CSF1R/CSHL1/HCLS1/HES1/HPX/HSF1/IFNL1/IL13/IL15/IL18/IL20/IL21/IL22RA2/IL4/JAK1/JAK3/LEP/PARP14/PIBF1/PPP2R1A/PTK6/TNF/TNFRSF1A/TSLP	29
GO:0042531	BP	GO:0042531	positive regulation of tyrosine phosphorylation of STAT protein	24/2826	67/18903	1.9507e-05	0.0175535	0.0165355	CCL5/CD40/CLCF1/CRLF1/CSF1R/CSHL1/HCLS1/HES1/HPX/HSF1/IFNL1/IL13/IL15/IL18/IL20/IL21/IL4/LEP/PARP14/PIBF1/PTK6/TNF/TNFRSF1A/TSLP	24
GO:0019318	BP	GO:0019318	hexose metabolic process	58/2826	229/18903	2.59846e-05	0.0204596	0.0192731	ADPGK/AKT1/AKT2/ALDOB/BRAT1/C1QTNF1/CLK2/COX11/CRTC2/CRY1/DYRK2/ENO2/EPM2AIP1/FBP2/FPGT/G6PC2/G6PD/GAA/GSK3A/H6PD/HK3/IGFBP4/INPPL1/KAT2A/KCNQ1/LEP/LEPR/MAN2A2/MAN2B1/MAN2C1/MST1/NLN/NNMT/NPY1R/OGT/OMA1/ONECUT1/PDK4/PFKFB3/PFKL/PFKP/PGAM2/PGM2L1/PKM/PMAIP1/PPP1R3E/PPP4R3B/PTH/RORC/SDHAF3/SERPINA12/SIRT6/SOGA1/SRC/STK11/TNF/USP7/ZNF692	58
GO:0042509	BP	GO:0042509	regulation of tyrosine phosphorylation of STAT protein	27/2826	82/18903	3.4902e-05	0.0244275	0.0230108	CCL5/CD40/CLCF1/CNOT7/CRLF1/CSF1R/CSHL1/HCLS1/HES1/HPX/HSF1/IFNL1/IL13/IL15/IL18/IL20/IL21/IL22RA2/IL4/LEP/PARP14/PIBF1/PPP2R1A/PTK6/TNF/TNFRSF1A/TSLP	27
GO:0003012	BP	GO:0003012	muscle system process	99/2826	455/18903	5.53624e-05	0.0326402	0.0307472	ABAT/ABCC9/ACE2/AIF1/ANXA6/APBB1/ARHGEF11/ASPH/ATP1B1/ATP2A1/CACNA1H/CACNA2D1/CACNB2/CALCRL/CASQ1/CCDC78/CDK9/CHRND/CLIC2/CNN1/CSRP3/DMPK/DOCK4/EDNRB/F2R/FGF13/FLNA/FOXP1/G6PD/GAA/GATA6/GDNF/GJA1/GRK2/GSK3A/GUCY1A1/HSBP1/HTR2B/IL15/JUP/KCNE4/KCNIP2/KCNQ1/LEP/LMOD1/LMOD2/LMOD3/LTB4R/MAP2K3/MIR17HG/MKKS/MTOR/MTPN/MYH1/MYH11/MYH13/MYH6/MYH7/MYOC/MYOM1/MYOM2/MYOT/MYOZ2/NMU/NMUR2/NOS1/NR4A1/NR4A3/PABP…	99
GO:0006338	BP	GO:0006338	chromatin remodeling	84/2826	373/18903	5.69999e-05	0.0326402	0.0307472	ACTR6/ARID1A/ASF1A/ASF1B/BAHD1/BAZ1B/BICRA/BRD4/BRD9/CDK2/CDKN2B-AS1/CHD2/CHD3/CHD8/DNMT3L/DOT1L/GATAD2A/GATAD2B/H1-1/H1-2/H1-3/H1-4/H1-5/H2BC10/H2BC14/H2BC3/H2BC4/H2BC7/H3-4/H3C11/H3C2/H3C3/H3C6/H3C7/H3C8/H4C1/H4C13/H4C3/H4C5/H4C8/H4C9/HAT1/HCFC1/HCFC2/HDAC5/HMGA1/INO80B/INO80E/ITGB3BP/KAT2A/KAT5/KDM5C/KMT2D/L3MBTL1/LMNB2/MCM3AP/MECOM/MTA1/NAP1L3/NAP1L5/NASP/PHF8/PPM1D/RERE/RIF1/RSF1/SETDB1/SIRT…	84
GO:0000786	CC	GO:0000786	nucleosome	38/2960	133/19869	3.69904e-05	0.0279647	0.0262048	ACTR6/GLYR1/H1-1/H1-2/H1-3/H1-4/H1-5/H2AC11/H2AC13/H2AC15/H2AC18/H2AC4/H2AC8/H2AP/H2BC10/H2BC14/H2BC3/H2BC4/H2BC7/H3-4/H3C11/H3C2/H3C3/H3C6/H3C7/H3C8/H4C1/H4C13/H4C3/H4C5/H4C8/H4C9/ING3/IRF4/KAT5/SRCAP/VPS72/YEATS4	38
GO:0098862	CC	GO:0098862	cluster of actin-based cell projections	42/2960	159/19869	0.0001094	0.0333361	0.0312381	ACE2/ADCY6/ATP7A/ATP8B1/CA4/CAPZA2/CD36/CLTRN/DOCK4/ELMOD3/EPS8/FLNA/FLNB/FOLR1/HSP90AB1/ITPR3/KCNK1/LHFPL5/MFSD10/MKKS/MME/MYH9/MYO1A/MYO1D/MYO3A/MYO3B/PCDH15/PKHD1L1/SCART1/SLC17A3/SLC26A6/SLC27A4/SLC28A1/SLC34A3/SLC3A1/SLC6A18/SLC6A19/SLC7A9/SOAT2/TMC2/TMPRSS15/WHRN	42
GO:0005903	CC	GO:0005903	brush border	30/2960	102/19869	0.000132286	0.0333361	0.0312381	ACE2/ATP7A/CA4/CAPZA2/CD36/CLTRN/EPS8/FLNA/FLNB/FOLR1/HSP90AB1/ITPR3/KCNK1/MFSD10/MME/MYH9/MYO1A/MYO1D/SCART1/SLC17A3/SLC26A6/SLC27A4/SLC28A1/SLC34A3/SLC3A1/SLC6A18/SLC6A19/SLC7A9/SOAT2/TMPRSS15	30
GO:0030527	MF	GO:0030527	structural constituent of chromatin	33/2904	99/18432	1.14843e-05	0.0135974	0.0133338	ASF1A/ASF1B/H1-1/H1-2/H1-3/H1-4/H1-5/H2AC11/H2AC13/H2AC15/H2AC18/H2AC4/H2AC8/H2AP/H2BC10/H2BC14/H2BC3/H2BC4/H2BC7/H3-4/H3C11/H3C2/H3C3/H3C6/H3C7/H3C8/H4C1/H4C13/H4C3/H4C5/H4C8/H4C9/HMGA1	33
GO:0051015	MF	GO:0051015	actin filament binding	57/2904	219/18432	5.94957e-05	0.0352215	0.0345388	ABL1/ABLIM3/ACTN2/ACTN4/ACTR2/ACTR3B/AIF1/ANXA6/ANXA8/CACNB2/CAPZA2/CORO1A/CORO1B/CORO7/DBNL/ERMN/FERMT2/FLNA/FLNB/FMNL1/FRG1/FSCN3/GAS2/GJB6/HCLS1/HIP1/HIP1R/IQGAP3/KLHL17/LASP1/MICAL1/MISP/MYH1/MYH11/MYH13/MYH6/MYH7/MYH9/MYO1A/MYO1D/MYO1G/MYO1H/MYOM1/MYOM2/NEXN/PLS3/PPP1R9B/RCSD1/SHROOM1/SHROOM3/SPTAN1/SPTBN4/SPTBN5/TLN1/TTN/TULP1/TWF1	57
GO:0003779	MF	GO:0003779	actin binding	99/2904	439/18432	0.000100028	0.0394777	0.0387126	ABL1/ABLIM3/ACTN2/ACTN4/ACTR2/ACTR3B/AIF1/ANXA6/ANXA8/CACNB2/CAPZA2/CDK5R2/CGN/CNN1/CNN3/CORO1A/CORO1B/CORO7/CSRP3/DBNL/DIAPH2/DIXDC1/EPS8/EPS8L3/ERMN/FERMT2/FLNA/FLNB/FMNL1/FRG1/FSCN3/GAS2/GBP1/GJB6/HCLS1/HDAC6/HIP1/HIP1R/IMPACT/INPPL1/IQGAP3/KLHL1/KLHL17/LASP1/LMOD1/LMOD2/LMOD3/LSP1/MIB2/MICAL1/MISP/MOBP/MSN/MTSS2/MYH1/MYH11/MYH13/MYH6/MYH7/MYH9/MYO1A/MYO1D/MYO1G/MYO1H/MYO3A/MYO3B/MYOM1/MYOM2/M…	99
Additional file 4: Table S4b. Kyoto Encyclopedia of Genes and Genomes (KEGG) of the DEGs.
ID	Description	GeneRatio	BgRatio	pvalue	p.adjust	qvalue	geneID	Count
hsa04072	Phospholipase D signaling pathway	44/1279	148/8292	6.68355e-06	0.00222562	0.00190657	196883/112/115/10554/56894/207/208/375/382/552/554/3577/3579/9267/1606/8527/8525/1785/2149/2205/2914/2915/2916/4254/2846/10161/5605/2475/56034/5156/5293/5295/23533/146850/23396/5321/5330/5338/2185/5899/10411/53358/6850/7249	44
hsa04613	Neutrophil extracellular trap formation	52/1279	190/8292	1.41754e-05	0.00236021	0.00202186	177/207/208/820/837/1183/1379/1991/2243/8969/8329/8331/8330/8337/8335/3012/8346/8342/3018/8347/8343/8290/8354/8358/8352/8353/8968/8355/8359/8368/8364/8367/8365/8294/8520/83933/10014/10013/51564/3683/5605/5600/6300/2475/5293/5295/5330/83447/6714/6850/7099/7416	52
hsa05166	Human T-cell leukemia virus 1 infection	57/1279	222/8292	4.2708e-05	0.00474059	0.00406101	196883/112/115/207/208/10393/51529/29882/1386/811/9134/916/917/920/958/1017/1030/1385/23373/200186/2002/9700/2114/3111/3112/3134/3135/3600/3561/3683/3716/3718/2648/10524/5605/5602/5599/4488/4776/4791/5293/5295/5534/5535/5566/5902/83447/6688/6722/6776/7040/7043/7094/7124/7132/55697/7416	57
hsa05169	Epstein-Barr virus infection	52/1279	202/8292	8.51067e-05	0.00708513	0.00606945	11047/207/208/811/9134/930/916/917/958/965/1017/3627/1647/3280/3111/3112/3134/3135/3439/3448/3451/3661/10379/3683/3716/3718/5606/5609/5602/5600/6300/5599/57506/9612/4791/4939/5293/5295/51426/5706/5717/5719/5709/864/6773/6850/10454/6892/7124/7188/7297/7874	52
hsa05322	Systemic lupus erythematosus	38/1279	136/8292	0.000123107	0.0079553	0.00681488	81/712/714/735/958/959/942/1991/8969/8329/8331/8330/8337/8335/3012/8346/8342/3018/8347/8343/8290/8354/8358/8352/8353/8968/8355/8359/8368/8364/8367/8365/8294/3111/3112/6741/7124/6737	38
hsa04630	JAK-STAT signaling pathway	44/1279	166/8292	0.000143339	0.0079553	0.00681488	207/208/23529/2057/2273/3439/3448/3451/3460/282618/282616/3467/3587/3590/3596/3600/29949/50604/59067/116379/55801/3561/3565/3574/10379/3716/3718/3952/3953/3977/2475/5156/5293/5295/5292/5617/8835/9306/10254/6773/6776/6778/85480/7297	44
hsa04010	MAPK signaling pathway	66/1279	294/8292	0.000768708	0.0357367	0.0306137	207/208/51378/409/1386/8912/8911/781/783/59285/994/1398/1436/1847/1942/2002/1969/2069/26281/27006/2249/2252/2253/2316/2317/2324/1647/3552/4254/8649/5605/5606/5609/9064/1326/11184/9448/5602/5600/6300/5599/23162/9261/2122/4233/4791/3164/4914/56034/5156/5321/5534/5535/5536/5566/5923/8986/6722/6788/6789/10454/9344/7040/7043/7124/7132	66
hsa05131	Shigellosis	57/1279	247/8292	0.00085854	0.0357367	0.0306137	81/10097/57180/207/84335/208/375/382/9140/55054/823/826/837/6352/1398/9267/2931/8290/8354/8358/8352/8353/8968/8355/3059/3101/3606/3661/3710/84557/643246/5602/5600/6300/5599/2475/4671/5216/5293/5295/5330/84812/58528/23157/81858/6714/340061/10454/25851/7094/7099/7124/7132/7188/7336/7416/10163	57
hsa05034	Alcoholism	45/1279	187/8292	0.00118725	0.0439283	0.037631	1386/51806/814/1385/1392/2770/2791/94235/2792/2902/8969/8329/8331/8330/8337/8335/3012/8346/8342/3018/8347/8343/8290/8354/8358/8352/8353/8968/8355/8359/8368/8364/8367/8365/8294/8520/83933/10014/10013/51564/84152/5566/53358/2030/3177	45
