# Supplementary material for: A novel NET-related gene signature for predicting DLBCL prognosis
Source: J Transl Med. 2023 Sep 16;21:630. doi: 10.1186/s12967-023-04494-9 (PMC10504796; doi:10.1186/s12967-023-04494-9)
Supplement: Supplementary file 5 — Additional file 5: Table S5a. Survival-related genes in the training dataset. Table S5b. Survival-related genes in the training dataset. (p < 0.05). Table S5c. Prognosis related NRGs. [file 12967_2023_4494_MOESM5_ESM.xlsx]

## Sheet: gene
Additional file 5: Table S5a. All of the survival-related genes in the training dataset.
Gene symbol	pvalue	HR	Low	High
ZZZ3	0.00986347	0.590332	0.395588	0.880947
ZZEF1	0.330922	1.17085	0.851946	1.60912
ZYX	0.393205	1.08907	0.895352	1.3247
ZYG11B	0.767001	0.933794	0.593564	1.46904
ZYG11A	0.587347	1.02289	0.942599	1.11003
ZXDC	0.0019786	1.57736	1.18175	2.10542
ZXDB	0.208071	0.850065	0.66011	1.09468
ZXDA	0.0196424	0.688449	0.503122	0.942042
ZWINT	0.0295161	1.27511	1.02448	1.58705
ZWILCH	0.00558933	1.75318	1.17859	2.60789
ZW10	0.0954859	1.44993	0.936829	2.24407
ZUP1	0.129507	0.794142	0.589502	1.06982
ZSWIM9	0.431175	0.94599	0.823848	1.08624
ZSWIM8	0.0138962	1.33053	1.05976	1.67049
ZSWIM7	0.00128145	0.695498	0.557579	0.867531
ZSWIM6	0.668114	0.934123	0.68408	1.27556
ZSWIM5	0.619406	0.952848	0.787499	1.15291
ZSWIM4	0.177945	1.11004	0.953618	1.29211
ZSWIM3	0.0034845	0.678667	0.523258	0.880233
ZSWIM2	0.080281	0.868323	0.741257	1.01717
ZSWIM1	0.689799	1.05408	0.813851	1.36523
ZSCAN9	0.00027602	1.44995	1.18685	1.77137
ZSCAN5A	0.340653	1.14381	0.867617	1.50791
ZSCAN4	0.507269	1.04738	0.913435	1.20097
ZSCAN32	0.148071	1.46268	0.873692	2.44873
ZSCAN31	0.212323	0.901417	0.76576	1.06111
ZSCAN30	0.0188527	1.38677	1.05558	1.82187
ZSCAN29	0.00391082	1.7942	1.20619	2.66886
ZSCAN26	0.308761	0.823005	0.565585	1.19759
ZSCAN25	0.362096	1.15022	0.851269	1.55417
ZSCAN23	0.039652	1.14678	1.0065	1.3066
ZSCAN22	0.000623672	1.75721	1.27222	2.42707
ZSCAN21	0.524627	1.11207	0.801717	1.54255
ZSCAN20	0.798967	1.02411	0.852549	1.2302
ZSCAN2	0.00140834	1.46959	1.16028	1.86135
ZSCAN18	0.50333	0.929192	0.749378	1.15215
ZSCAN16.AS1	0.129417	0.844114	0.678069	1.05082
ZSCAN16	0.00792498	0.75414	0.612342	0.928775
ZSCAN12P1	0.749091	0.972563	0.82012	1.15334
ZSCAN12	0.019173	0.768567	0.616621	0.957957
ZSCAN10	2.21458e-05	1.54162	1.26219	1.8829
ZSCAN1	0.164018	1.12409	0.953359	1.32539
ZRSR2	0.0877522	1.22738	0.970145	1.55282
ZRANB3	0.958236	0.994034	0.794574	1.24356
ZRANB2.AS1	0.080285	0.806472	0.633744	1.02628
ZRANB2	0.00056703	2.3404	1.44313	3.79555
ZRANB1	0.0294425	0.650362	0.441547	0.957928
ZPR1P1	0.481616	0.955797	0.842712	1.08406
ZPR1	0.191407	1.24784	0.895153	1.73948
ZPLD2P	0.215774	1.09348	0.949202	1.25969
ZPLD1	0.621908	0.97211	0.868746	1.08777
ZPBP2	3.54977e-06	0.822181	0.756867	0.893132
ZPBP	0.414905	0.944048	0.822015	1.0842
ZP4	0.195749	1.17629	0.919791	1.50432
ZP2	0.00844038	1.19257	1.04609	1.35955
ZP1	0.0328628	1.1563	1.0119	1.3213
ZNRF4	0.914237	1.00883	0.859672	1.18387
ZNRF3	0.513939	1.04354	0.918184	1.18601
ZNRF2P1	0.190923	0.926222	0.825723	1.03895
ZNRF2	7.04475e-06	0.654362	0.543827	0.787363
ZNRF1	0.131951	0.894378	0.773477	1.03418
ZNRD2.DT	0.399321	1.07321	0.910604	1.26485
ZNRD2	0.17782	0.844333	0.660125	1.07994
ZNRD1ASP	0.00883665	1.2588	1.05958	1.49548
ZNHIT6	0.353995	0.870162	0.648453	1.16768
ZNHIT3	0.00945221	0.659105	0.481091	0.902989
ZNHIT2	0.537353	1.05866	0.883265	1.26889
ZNHIT1	0.000305527	0.562668	0.411793	0.768821
ZNFX1	0.1546	1.24362	0.921114	1.67903
ZNF99	0.867974	0.991117	0.89215	1.10106
ZNF93	0.738735	0.944273	0.674154	1.32262
ZNF92	0.0134698	0.775757	0.634251	0.948834
ZNF91	0.374144	0.91944	0.763977	1.10654
ZNF90	0.725917	0.97845	0.866246	1.10519
ZNF891	0.125715	0.913929	0.81448	1.02552
ZNF883	0.0357592	0.902792	0.820597	0.993219
ZNF880	0.595157	0.970594	0.869414	1.08355
ZNF879	0.0624945	0.774689	0.592202	1.01341
ZNF876P	0.00212275	0.855047	0.773759	0.944874
ZNF875	0.0811187	1.2154	0.976161	1.51328
ZNF865	0.191992	1.14995	0.932234	1.41852
ZNF862	0.251861	1.134	0.914529	1.40614
ZNF861P	0.605214	1.043	0.889106	1.22354
ZNF853	0.503949	0.960989	0.855137	1.07994
ZNF852	0.987469	0.998974	0.878856	1.13551
ZNF850	0.0687175	0.844248	0.703554	1.01308
ZNF85	0.163418	0.845243	0.667257	1.07071
ZNF846	0.000691399	0.717904	0.592819	0.869381
ZNF844	0.230918	1.10543	0.938239	1.30241
ZNF843	0.00460376	1.41751	1.11356	1.80441
ZNF84.DT	0.713566	0.976285	0.858857	1.10977
ZNF84	0.648819	0.930296	0.68167	1.2696
ZNF839	0.00580686	1.52083	1.12904	2.04858
ZNF837	0.911405	1.00752	0.882886	1.14976
ZNF836	0.0435021	1.31155	1.00794	1.70661
ZNF835	0.0594153	0.863487	0.741276	1.00585
ZNF831	0.199368	0.893756	0.75287	1.06101
ZNF830	0.071495	0.681153	0.448647	1.03415
ZNF83	0.734129	1.04518	0.809934	1.34875
ZNF829	0.0459054	0.817366	0.670542	0.99634
ZNF827	0.43845	1.10244	0.861413	1.41092
ZNF826P	0.760205	0.981519	0.870713	1.10643
ZNF823	0.42829	0.922446	0.755428	1.12639
ZNF821	0.00447684	0.699858	0.547192	0.895119
ZNF818P	0.213762	1.13416	0.930001	1.38314
ZNF816	0.781388	0.96259	0.735346	1.26006
ZNF814	0.0575568	1.21061	0.993889	1.47458
ZNF813	0.533651	0.925646	0.725748	1.1806
ZNF81	0.686802	1.06409	0.786734	1.43924
ZNF808	0.0690167	1.17404	0.987578	1.39571
ZNF805	0.387696	1.16417	0.824566	1.64365
ZNF804B	0.133394	1.09305	0.973151	1.22772
ZNF804A	0.234562	0.94559	0.862265	1.03697
ZNF800	0.00148527	0.82682	0.735307	0.929722
ZNF80	0.282091	0.882563	0.702889	1.10817
ZNF8.DT	0.0617185	0.875495	0.761509	1.00654
ZNF8	0.0027519	1.77516	1.21924	2.58455
ZNF793.AS1	0.0922997	0.914519	0.824156	1.01479
ZNF793	0.883871	0.987808	0.837882	1.16456
ZNF792	0.0467791	0.85631	0.73489	0.997792
ZNF791	0.255189	1.18594	0.884069	1.59089
ZNF790.AS1	0.12516	0.89441	0.775523	1.03152
ZNF79	0.990294	0.998184	0.744796	1.33778
ZNF789	0.176544	1.17954	0.928349	1.49871
ZNF788P	0.711164	1.03858	0.850007	1.26899
ZNF787	0.00626558	1.43985	1.10867	1.86994
ZNF786	0.886147	0.980871	0.752986	1.27772
ZNF785	0.665009	0.958196	0.789784	1.16252
ZNF784	0.0135913	1.33745	1.06167	1.68487
ZNF783	0.0268746	1.42795	1.04162	1.95757
ZNF782	0.000695865	0.778465	0.673565	0.8997
ZNF781	0.754043	1.02216	0.891206	1.17235
ZNF780B	0.289484	0.869164	0.670532	1.12664
ZNF780A	0.378391	0.922747	0.771596	1.10351
ZNF778	0.000296081	1.3413	1.14408	1.57253
ZNF777	0.0007651	1.55391	1.20208	2.00871
ZNF776	0.516405	1.11655	0.800315	1.55775
ZNF775	0.73944	1.03867	0.830567	1.29892
ZNF771	0.676652	0.967549	0.828588	1.12981
ZNF770	0.853335	1.02877	0.761598	1.38966
ZNF77	0.206057	0.930739	0.832743	1.04027
ZNF768	0.000127209	1.85746	1.35322	2.5496
ZNF767P	0.00890839	1.37626	1.08334	1.74837
ZNF766	0.511259	1.15888	0.746392	1.79931
ZNF765	0.0394102	0.735747	0.549441	0.985226
ZNF764	0.778283	0.953947	0.687055	1.32452
ZNF763	0.940835	1.00983	0.779927	1.3075
ZNF76	0.0241759	1.21772	1.02605	1.44519
ZNF75D	0.484097	0.90747	0.691383	1.19109
ZNF75A	0.593099	1.07507	0.824392	1.40196
ZNF750	0.966358	1.00217	0.90615	1.10836
ZNF749	0.864739	1.00905	0.90966	1.11931
ZNF747	0.500638	1.13371	0.786847	1.63348
ZNF746	0.00229705	1.53933	1.16656	2.03122
ZNF740	0.00353582	1.43702	1.12631	1.83344
ZNF74	1.18662e-05	1.53507	1.26719	1.85959
ZNF738	0.863614	0.980712	0.785294	1.22476
ZNF736	0.966546	0.994782	0.779015	1.27031
ZNF732	0.128954	0.922975	0.832247	1.02359
ZNF727	0.162382	0.932649	0.845739	1.02849
ZNF721	0.785357	0.964458	0.743324	1.25138
ZNF718	0.000293162	0.807247	0.71891	0.906438
ZNF717	0.378505	0.915883	0.753203	1.1137
ZNF713	0.750795	1.01855	0.909305	1.14093
ZNF711	0.554553	0.974783	0.895611	1.06095
ZNF710.AS1	0.651726	0.950928	0.76429	1.18314
ZNF710	0.0036821	1.76948	1.20387	2.60082
ZNF71	0.340049	0.908629	0.746275	1.1063
ZNF709	0.0481151	0.795947	0.634731	0.99811
ZNF708	0.00227963	0.672485	0.521185	0.867708
ZNF706	0.0316974	1.60568	1.04237	2.4734
ZNF705G	0.139328	1.10627	0.96763	1.26477
ZNF704	0.0108634	0.802473	0.677469	0.950542
ZNF703	0.495128	0.954223	0.834031	1.09174
ZNF702P	0.907501	0.991802	0.86321	1.13955
ZNF701	0.0942831	0.797293	0.611471	1.03958
ZNF700	0.187074	0.789448	0.555628	1.12166
ZNF70	0.865566	0.979556	0.771213	1.24418
ZNF7	0.0477548	0.731316	0.536482	0.99691
ZNF697	0.196591	1.18556	0.915635	1.53507
ZNF696	0.00966119	1.29475	1.06467	1.57456
ZNF692	1.37546e-05	1.7122	1.34359	2.18193
ZNF691	0.631082	1.08187	0.78468	1.49161
ZNF689	0.874808	1.02621	0.74379	1.41587
ZNF688	0.483655	0.853925	0.548932	1.32838
ZNF687.AS1	0.929137	1.01115	0.792005	1.29092
ZNF687	0.00228922	1.24617	1.08182	1.43548
ZNF684	0.293749	0.880486	0.694276	1.11664
ZNF683	0.0396989	1.17504	1.00763	1.37028
ZNF682	0.163162	0.892766	0.761203	1.04707
ZNF681	0.00906262	0.876473	0.79384	0.967707
ZNF680	0.013744	0.803864	0.675706	0.95633
ZNF678	0.00460071	0.682467	0.523991	0.888873
ZNF677	0.000911532	0.7513	0.634487	0.88962
ZNF675	0.00371276	0.773111	0.649757	0.919882
ZNF674.AS1	0.171057	1.11586	0.953759	1.30551
ZNF674	0.546908	0.963766	0.854717	1.08673
ZNF672	0.396645	0.866286	0.621608	1.20728
ZNF671	0.352991	0.855492	0.61543	1.1892
ZNF670	0.251344	0.909972	0.7745	1.06914
ZNF669	0.919734	1.0182	0.716887	1.44617
ZNF668	0.0834733	0.898489	0.795926	1.01427
ZNF667.AS1	0.00350394	0.801855	0.691378	0.929985
ZNF667	0.157193	0.856989	0.692005	1.06131
ZNF665	0.816917	1.03912	0.750886	1.438
ZNF664	0.0023751	1.35563	1.11407	1.64956
ZNF663P	0.761371	0.972175	0.810303	1.16638
ZNF662	0.636212	1.04017	0.883547	1.22456
ZNF660	0.760649	0.978441	0.85042	1.12573
ZNF658	0.128526	0.897015	0.779713	1.03196
ZNF655	0.0308548	1.46475	1.0358	2.07134
ZNF654	0.0211529	0.747245	0.583282	0.957298
ZNF653	0.938447	1.00837	0.816057	1.24601
ZNF652	0.00679673	1.52301	1.12306	2.06541
ZNF649.AS1	0.686028	1.02969	0.893517	1.18661
ZNF649	0.0439592	0.887373	0.789981	0.996772
ZNF646	0.85745	1.01513	0.861746	1.1958
ZNF644	0.6198	0.917927	0.654459	1.28746
ZNF641	0.830054	1.03393	0.762334	1.4023
ZNF639	0.305203	1.21387	0.83806	1.7582
ZNF638	0.0519366	1.46056	0.996827	2.14001
ZNF630	0.640454	0.966359	0.837094	1.11559
ZNF629	0.302848	0.881705	0.693928	1.12029
ZNF628	0.164781	1.21953	0.92169	1.61361
ZNF627	0.00315452	0.688275	0.537099	0.882002
ZNF626	0.00115945	0.768914	0.656185	0.901009
ZNF625	0.980622	1.00276	0.802832	1.25248
ZNF624	0.024846	0.765389	0.605972	0.966745
ZNF623	0.966004	1.00542	0.784068	1.28927
ZNF622	0.00719168	0.60691	0.421676	0.873513
ZNF621	0.00521318	1.67228	1.16583	2.39873
ZNF620	0.542703	1.03397	0.928524	1.1514
ZNF619	0.116722	1.1975	0.956039	1.49994
ZNF618	0.173255	1.12629	0.949103	1.33656
ZNF616	0.221074	0.883041	0.723533	1.07771
ZNF615	0.28661	0.877515	0.690051	1.11591
ZNF614	0.34448	0.892584	0.705231	1.12971
ZNF613	0.0788423	0.886266	0.774614	1.01401
ZNF611	0.241588	1.15578	0.907069	1.47269
ZNF610	0.165571	0.88037	0.735273	1.0541
ZNF609	0.152763	0.903541	0.786255	1.03832
ZNF608	0.0704609	0.889545	0.783596	1.00982
ZNF607	0.858558	0.981025	0.794648	1.21111
ZNF606	0.0190192	0.744558	0.581885	0.952707
ZNF605	0.129547	1.23546	0.939938	1.62389
ZNF600	0.0114656	1.39427	1.07756	1.80406
ZNF599	0.199142	0.888981	0.742812	1.06391
ZNF598	2.63735e-07	1.82028	1.44908	2.28657
ZNF597	0.381686	0.942782	0.826191	1.07583
ZNF596	0.0781077	0.881619	0.766313	1.01427
ZNF595	0.0296108	0.921808	0.856606	0.991974
ZNF594.DT	0.743068	1.02159	0.899121	1.16073
ZNF594	0.246594	1.12994	0.918982	1.38933
ZNF593	0.409982	1.11369	0.862027	1.43882
ZNF592	0.000867615	1.87426	1.29498	2.71269
ZNF589	0.000725095	1.34469	1.13249	1.59664
ZNF587B	0.000405306	1.82573	1.30783	2.54872
ZNF587	0.0116782	1.53612	1.10035	2.14448
ZNF586	0.0937289	1.27541	0.959629	1.69511
ZNF585B	0.0311203	1.35926	1.02824	1.79685
ZNF585A	0.00118403	0.818546	0.725244	0.923851
ZNF584	0.916221	0.994539	0.898071	1.10137
ZNF583	0.847655	1.02528	0.794736	1.3227
ZNF582.DT	0.124268	1.117	0.97002	1.28625
ZNF582	0.402286	1.16761	0.812481	1.67796
ZNF581	0.638541	0.943034	0.738318	1.20451
ZNF580	6.79371e-05	1.5473	1.24824	1.918
ZNF579	0.108463	1.19696	0.961037	1.4908
ZNF578	0.364732	1.07979	0.914631	1.27477
ZNF577	0.0548983	1.19178	0.996325	1.42559
ZNF576	0.792963	0.956595	0.686772	1.33243
ZNF575	0.733466	1.061	0.754559	1.49191
ZNF574	0.0460843	1.3369	1.00506	1.7783
ZNF573	0.00193113	0.758879	0.637423	0.903479
ZNF572	0.603033	0.964203	0.840433	1.1062
ZNF571.AS1	0.970551	1.00213	0.895297	1.1217
ZNF571	0.000155737	0.714087	0.599729	0.850252
ZNF570	0.0175172	0.811793	0.683496	0.964172
ZNF57	0.9262	1.00833	0.846006	1.2018
ZNF569	0.0184519	0.814362	0.686499	0.966041
ZNF568	0.0152696	0.872156	0.780906	0.974069
ZNF567	0.00164405	0.686226	0.542812	0.86753
ZNF566	0.0102652	0.826013	0.713837	0.955818
ZNF565	8.32887e-05	0.554423	0.413279	0.74377
ZNF564	0.000183889	0.59776	0.456478	0.782768
ZNF563	0.738673	0.967689	0.79787	1.17365
ZNF562	0.373035	0.860534	0.618363	1.19755
ZNF561.AS1	0.282733	1.19874	0.861159	1.66867
ZNF561	0.0330972	1.65889	1.04144	2.64242
ZNF560	0.619331	1.0322	0.910894	1.16965
ZNF559	0.399415	0.902898	0.711965	1.14504
ZNF558	0.252999	0.852941	0.649339	1.12038
ZNF557	0.298221	0.934325	0.822078	1.0619
ZNF556	0.82718	1.02097	0.847429	1.23005
ZNF555	0.232475	0.87404	0.700736	1.0902
ZNF554	0.409574	1.09295	0.884821	1.35005
ZNF552	0.260215	0.844038	0.628305	1.13384
ZNF551	0.590807	1.05849	0.860401	1.30217
ZNF550	0.012116	1.4214	1.07996	1.87079
ZNF549	0.962946	0.996895	0.874332	1.13664
ZNF548	0.18902	1.21654	0.908035	1.62985
ZNF547	0.0189136	0.795591	0.657302	0.962975
ZNF546	0.485422	0.927154	0.749658	1.14667
ZNF544	0.353241	1.16112	0.847039	1.59165
ZNF543	0.020043	0.824902	0.701369	0.970193
ZNF542P	0.0230999	0.829767	0.706376	0.974712
ZNF541	0.39736	0.93174	0.791019	1.09749
ZNF540	0.07591	0.843096	0.698276	1.01795
ZNF536	0.00131787	1.31292	1.11196	1.5502
ZNF532	0.784795	0.964088	0.741511	1.25348
ZNF530	0.761536	1.01925	0.901171	1.15279
ZNF529.AS1	0.0154011	0.846816	0.740241	0.968735
ZNF529	0.927875	0.986176	0.729537	1.33309
ZNF528	0.156677	0.865427	0.708545	1.05704
ZNF527	0.508374	1.05993	0.892012	1.25945
ZNF526	0.00558394	1.55435	1.13783	2.12336
ZNF524	0.0102452	1.48297	1.09772	2.00343
ZNF521	0.00360631	0.819061	0.716054	0.936885
ZNF519	0.00811825	1.32434	1.07565	1.63054
ZNF518B	0.256087	0.870202	0.684569	1.10617
ZNF518A	0.101969	0.788853	0.593675	1.0482
ZNF517	0.582752	0.963292	0.842968	1.10079
ZNF516	0.209411	0.882837	0.726731	1.07248
ZNF514	0.0547822	1.22955	0.995773	1.51822
ZNF513	0.0672129	1.26557	0.983446	1.62863
ZNF512	0.00967077	1.56667	1.11501	2.20126
ZNF511	0.248713	1.14265	0.91098	1.43324
ZNF510	0.166716	1.28176	0.901585	1.82224
ZNF507	0.795688	1.05188	0.717307	1.5425
ZNF506	0.182787	0.861024	0.690891	1.07305
ZNF503.AS2	0.347732	0.922374	0.779216	1.09183
ZNF503.AS1	0.772201	1.02158	0.884107	1.18042
ZNF503	0.000152062	0.740883	0.634382	0.865264
ZNF502	0.926396	0.990443	0.807874	1.21427
ZNF501	0.466	0.956843	0.849825	1.07734
ZNF500	0.0189383	1.44365	1.06238	1.96174
ZNF497.AS1	0.226807	1.09018	0.947741	1.25402
ZNF497	0.0370501	0.813913	0.670698	0.987709
ZNF496	0.000166396	2.03563	1.40607	2.94707
ZNF493	0.0644898	1.21033	0.988585	1.48182
ZNF492	0.00976566	0.846138	0.745428	0.960454
ZNF491	0.0315584	1.35839	1.02744	1.79596
ZNF490	0.97194	0.995203	0.7613	1.30097
ZNF488	0.0165123	0.710249	0.536949	0.939482
ZNF487	0.413946	1.10254	0.87234	1.39349
ZNF486	0.404862	0.903067	0.710445	1.14792
ZNF485	0.502077	1.07347	0.872732	1.32039
ZNF484	0.0550328	0.871344	0.756991	1.00297
ZNF483	0.976335	1.00224	0.864536	1.16188
ZNF480	0.14424	0.817038	0.622942	1.07161
ZNF48	0.62586	0.907027	0.612713	1.34271
ZNF479	0.00129515	1.59614	1.20047	2.12223
ZNF474	0.810014	0.976206	0.802189	1.18797
ZNF473CR	0.62335	0.968769	0.853546	1.09955
ZNF473	0.0691941	1.3451	0.976969	1.85195
ZNF471	0.151266	1.09918	0.966005	1.2507
ZNF470	0.411593	0.937459	0.80353	1.09371
ZNF469	0.190423	0.886505	0.740226	1.06169
ZNF468	0.00479136	0.762771	0.631941	0.920686
ZNF467	0.385142	1.11353	0.873585	1.41937
ZNF462	0.000561903	0.823306	0.737196	0.919476
ZNF461	0.805446	0.982754	0.855706	1.12866
ZNF460	0.0371049	0.865961	0.756369	0.991432
ZNF451.AS1	0.26777	0.914294	0.780304	1.07129
ZNF451	0.115634	1.42156	0.917199	2.20327
ZNF45	0.0742779	0.659232	0.417184	1.04172
ZNF449	0.822538	0.95377	0.630671	1.44239
ZNF446	0.269627	0.92209	0.798418	1.06492
ZNF445	0.0145534	1.48964	1.08203	2.05081
ZNF444	0.0372635	1.34166	1.01749	1.76911
ZNF443	0.00569889	0.666096	0.499384	0.888463
ZNF442	0.00602754	0.842363	0.745298	0.95207
ZNF441	0.00436106	0.853227	0.765016	0.951609
ZNF440	0.668523	0.937639	0.698281	1.25905
ZNF44	0.192486	0.788318	0.551254	1.12733
ZNF439	0.413179	0.939637	0.809462	1.09075
ZNF438	0.114402	1.24231	0.948952	1.62635
ZNF436.AS1	0.00310901	1.52827	1.15371	2.02443
ZNF436	0.0177177	1.37665	1.05703	1.7929
ZNF433.AS1	0.882411	0.982728	0.780137	1.23793
ZNF432	0.287522	1.147	0.890836	1.47684
ZNF431	0.0168972	1.35727	1.05639	1.74386
ZNF430	0.108429	0.802787	0.613936	1.04973
ZNF43	0.00153618	0.733891	0.606031	0.888727
ZNF428	0.0242151	1.24351	1.02881	1.50302
ZNF426	0.163524	1.30891	0.896302	1.91145
ZNF425	0.0671858	1.13187	0.991272	1.29241
ZNF423	0.0214133	0.841054	0.725737	0.974695
ZNF420	0.0526212	0.824385	0.678125	1.00219
ZNF419	0.0382987	1.49901	1.02206	2.19854
ZNF418	0.0388622	1.2366	1.01092	1.51267
ZNF417	0.51977	1.0361	0.930041	1.15426
ZNF416	0.195425	0.892124	0.750544	1.06041
ZNF415	0.370848	0.9484	0.8445	1.06508
ZNF414	0.0107092	1.18906	1.04099	1.3582
ZNF410	0.00764205	0.652867	0.477271	0.893067
ZNF41	0.782914	1.02771	0.846122	1.24826
ZNF408	0.969684	1.00557	0.754961	1.33938
ZNF407.AS1	0.519016	1.08073	0.853568	1.36835
ZNF407	0.00364148	1.76115	1.20258	2.57917
ZNF404	0.382783	0.938781	0.814617	1.08187
ZNF398	0.73823	0.943254	0.669628	1.32869
ZNF397	0.826574	0.971743	0.751953	1.25578
ZNF396	0.519407	0.94415	0.792703	1.12453
ZNF395	0.2208	0.902362	0.765521	1.06366
ZNF394	0.00355876	0.663328	0.503334	0.874178
ZNF391	3.97773e-05	1.51323	1.2419	1.84383
ZNF385D	0.00164786	1.36267	1.12383	1.65227
ZNF385C	0.00375001	1.17746	1.05432	1.31499
ZNF385B	0.640453	0.97716	0.886864	1.07665
ZNF385A	0.123081	1.20148	0.95146	1.51719
ZNF384	0.000706353	1.60505	1.22062	2.11056
ZNF383	0.00112582	0.702907	0.568547	0.869019
ZNF382	0.0222672	0.855441	0.748248	0.97799
ZNF37BP	0.013475	1.39916	1.07193	1.82629
ZNF37A	0.0150822	0.823363	0.703916	0.963078
ZNF367	0.98299	0.997798	0.814788	1.22191
ZNF366	0.0261228	0.861325	0.755163	0.982411
ZNF365	0.21771	1.10554	0.942518	1.29675
ZNF362	0.906735	0.985146	0.766958	1.26541
ZNF358	0.381965	0.914646	0.748843	1.11716
ZNF355P	0.307274	0.939593	0.833664	1.05898
ZNF354C	0.899903	0.983268	0.755943	1.27895
ZNF354B	0.911324	0.981809	0.71074	1.35626
ZNF354A	0.0491224	0.786281	0.61881	0.999076
ZNF350	0.0175584	0.833971	0.717919	0.968783
ZNF35	0.0357555	0.718467	0.527679	0.978237
ZNF347	0.03	0.808544	0.667335	0.979632
ZNF346	0.000540031	1.85336	1.30669	2.62872
ZNF345	0.0762133	0.87488	0.754708	1.01419
ZNF343	0.00206207	1.77732	1.23278	2.5624
ZNF341	0.000732069	1.4663	1.17424	1.831
ZNF34	0.192534	0.790804	0.555595	1.12559
ZNF33B	0.00408396	0.701094	0.55019	0.893386
ZNF33A	0.28823	1.21072	0.850716	1.72308
ZNF337	0.797958	0.950063	0.641828	1.40633
ZNF335	0.0241082	1.22708	1.02717	1.4659
ZNF334	0.666209	0.970813	0.84856	1.11068
ZNF333	0.149402	1.20443	0.935312	1.55098
ZNF331	0.380683	0.879491	0.660003	1.17197
ZNF330	0.192559	1.38786	0.847692	2.27222
ZNF329	0.0792401	0.849563	0.708153	1.01921
ZNF326	0.360323	0.861752	0.626514	1.18531
ZNF324B	0.0275174	1.29034	1.02864	1.61864
ZNF324	0.786484	1.01739	0.89805	1.1526
ZNF322	0.631479	0.915416	0.637943	1.31358
ZNF320	0.337348	1.12178	0.887062	1.4186
ZNF32.AS3	0.659226	0.975267	0.872533	1.0901
ZNF32	0.718591	1.05288	0.795537	1.39346
ZNF319	0.0731188	1.45202	0.965666	2.18333
ZNF318	0.248505	0.870277	0.687338	1.10191
ZNF317	0.000255126	2.33486	1.48216	3.67812
ZNF316	0.0459046	1.36154	1.00563	1.8434
ZNF311	0.88933	1.01038	0.87357	1.16862
ZNF304	0.0455774	1.4051	1.00671	1.96115
ZNF302	0.00252945	0.732322	0.598258	0.896429
ZNF300P1	0.105571	0.864239	0.724261	1.03127
ZNF300	0.400192	0.9536	0.853679	1.06522
ZNF30	0.534954	0.950875	0.810993	1.11488
ZNF3	0.855256	1.02724	0.769567	1.3712
ZNF29P	0.979038	0.99845	0.889382	1.12089
ZNF296	0.407549	1.08681	0.892475	1.32346
ZNF295.AS1	0.805104	1.0165	0.892573	1.15764
ZNF292	0.00844474	0.75193	0.60818	0.929657
ZNF287	0.871211	1.01257	0.870654	1.17761
ZNF286A	0.772436	0.962991	0.7458	1.24343
ZNF285	0.41938	0.918082	0.746082	1.12973
ZNF284	0.353214	0.912028	0.750893	1.10774
ZNF283	0.549477	0.9545	0.819505	1.11173
ZNF282	0.000595925	1.47542	1.18166	1.84221
ZNF281	0.515264	0.910573	0.686688	1.20745
ZNF280C	0.0012859	0.700215	0.563638	0.869887
ZNF280B	0.0134331	1.31031	1.05759	1.62344
ZNF280A	0.0129445	1.21922	1.04279	1.4255
ZNF28	0.0194318	1.1805	1.02714	1.35676
ZNF277	0.000927316	0.682563	0.544482	0.855662
ZNF276	0.0103266	1.37856	1.07864	1.76189
ZNF275	5.48817e-05	1.56109	1.25732	1.93827
ZNF274	0.0408092	1.56755	1.01897	2.41148
ZNF273	0.022225	0.763572	0.605941	0.96221
ZNF271P	0.227844	0.825909	0.605236	1.12704
ZNF268	0.00236245	0.802272	0.696056	0.924697
ZNF267	0.0218856	0.709256	0.528737	0.951408
ZNF266	0.00652084	1.4741	1.11457	1.9496
ZNF264	0.160475	1.2451	0.916751	1.69105
ZNF263	0.0020372	1.85642	1.25305	2.75034
ZNF260	0.2269	0.762659	0.491444	1.18355
ZNF26	0.318224	0.832773	0.581389	1.19285
ZNF257	0.0269167	0.901167	0.821813	0.988183
ZNF256	0.937676	0.993337	0.840071	1.17456
ZNF254	0.297366	0.84367	0.6128	1.16152
ZNF253	0.0650559	0.828874	0.679034	1.01178
ZNF252P.AS1	0.0193609	1.28644	1.04162	1.58881
ZNF252P	0.00690047	1.70222	1.15723	2.50388
ZNF251	0.341391	0.917051	0.767224	1.09614
ZNF250	0.0310941	0.777978	0.619217	0.977445
ZNF25	0.000394101	0.65964	0.524056	0.830304
ZNF248	0.0532302	1.35554	0.995773	1.8453
ZNF24	0.00572818	1.78509	1.18342	2.69267
ZNF239	0.269283	1.09624	0.931333	1.29035
ZNF236.DT	0.856465	1.01101	0.897895	1.13837
ZNF236	0.019478	1.40028	1.05572	1.85728
ZNF235	0.00282518	0.832483	0.738097	0.938938
ZNF234	0.513469	0.943831	0.79358	1.12253
ZNF233	0.364037	1.07	0.92456	1.23833
ZNF232.AS1	0.0797087	0.855061	0.717693	1.01872
ZNF232	0.732348	0.95449	0.730876	1.24652
ZNF230	0.680201	0.967641	0.827533	1.13147
ZNF23	0.801052	0.966843	0.743793	1.25678
ZNF229	0.613911	0.965527	0.842508	1.10651
ZNF227	0.37851	0.862802	0.621262	1.19825
ZNF226	0.0223596	1.38922	1.04777	1.84193
ZNF225	0.816022	1.03652	0.766198	1.40222
ZNF224	0.285296	1.18401	0.868559	1.61402
ZNF223	0.357584	0.928988	0.794067	1.08683
ZNF222	0.517602	0.963809	0.861982	1.07766
ZNF221	0.651233	0.967602	0.838844	1.11612
ZNF22.AS1	0.94772	1.00495	0.867108	1.1647
ZNF22	0.378091	1.17761	0.818689	1.69389
ZNF219	0.204025	1.16675	0.919658	1.48022
ZNF217	0.149155	1.23282	0.927671	1.63834
ZNF215	0.664457	1.01982	0.933287	1.11437
ZNF214	0.0154216	0.875585	0.78634	0.974959
ZNF213.AS1	0.00291415	1.27682	1.08705	1.49973
ZNF213	0.226242	0.790839	0.540784	1.15652
ZNF212	0.619916	0.897234	0.58452	1.37725
ZNF211	0.00129647	1.62508	1.2089	2.18453
ZNF208	0.8901	0.99206	0.885994	1.11082
ZNF207	0.0530708	0.576747	0.330221	1.00732
ZNF205.AS1	0.0258598	1.18812	1.02098	1.38263
ZNF205	0.679065	0.972292	0.851111	1.11073
ZNF204P	0.549003	1.04375	0.907347	1.20066
ZNF202	0.035088	1.5008	1.0288	2.18935
ZNF200	0.236847	1.27002	0.854686	1.88718
ZNF2	0.574339	0.880935	0.56601	1.37108
ZNF197	0.561752	1.07678	0.838701	1.38244
ZNF195	0.332453	0.853178	0.618846	1.17624
ZNF19	0.0193355	1.46479	1.06381	2.0169
ZNF189	0.0504069	0.746611	0.55714	1.00052
ZNF185	0.00575252	0.761575	0.627712	0.923985
ZNF184	0.0639276	0.76752	0.580131	1.01544
ZNF182	0.178826	0.77096	0.527638	1.12649
ZNF181	0.92024	0.990306	0.818392	1.19833
ZNF180	0.0140995	0.734854	0.574605	0.939794
ZNF18	0.445017	1.1376	0.817164	1.58368
ZNF175	0.305351	1.152	0.878916	1.50994
ZNF174	0.0382297	1.52766	1.02325	2.28072
ZNF17	0.0706002	1.23454	0.982452	1.5513
ZNF169	0.445146	0.898306	0.682129	1.18299
ZNF165	0.554815	1.03999	0.913096	1.18451
ZNF160	0.340277	1.11128	0.89463	1.38039
ZNF16	0.527272	0.873799	0.575132	1.32757
ZNF157	0.947602	0.99621	0.889556	1.11565
ZNF155	0.12609	0.906442	0.799247	1.02801
ZNF154	0.22976	1.14288	0.919065	1.42119
ZNF148	0.025494	0.818794	0.687059	0.975787
ZNF146	0.0732796	1.40893	0.968192	2.05029
ZNF143	0.118517	0.709755	0.461494	1.09157
ZNF142	0.303664	1.18682	0.856346	1.64481
ZNF141	0.456461	1.06701	0.899564	1.26562
ZNF140	0.000182229	0.61578	0.477689	0.79379
ZNF14	0.00576938	0.74824	0.608994	0.919324
ZNF138	0.00775506	0.723271	0.569809	0.918063
ZNF137P	0.229706	1.13332	0.923978	1.39009
ZNF136	0.0354075	0.72614	0.538933	0.978377
ZNF135	0.0647247	1.17309	0.990298	1.38961
ZNF134	0.708413	0.960109	0.775654	1.18843
ZNF133.AS1	0.826282	1.01369	0.897786	1.14456
ZNF133	0.759374	0.93467	0.606606	1.44016
ZNF132	0.702121	0.971974	0.840211	1.1244
ZNF131	0.0824627	0.783019	0.594127	1.03197
ZNF124	0.000738624	0.820723	0.731754	0.920508
ZNF121	0.068926	1.42807	0.972745	2.09653
ZNF12	0.100182	0.776899	0.574984	1.04972
ZNF117	0.597023	0.936491	0.734277	1.19439
ZNF114	0.635156	1.03473	0.898642	1.19141
ZNF112	0.0169762	0.811168	0.683107	0.963237
ZNF107	0.916233	1.01157	0.816336	1.25351
ZNF106	0.726666	1.04827	0.80479	1.36541
ZNF101	0.00474912	1.4544	1.12139	1.8863
ZNF100	0.0698799	0.828363	0.675767	1.01542
ZNF10	0.795528	0.975502	0.808641	1.17679
ZMYND8	0.00223408	0.581591	0.41088	0.823228
ZMYND19	7.60091e-06	1.97349	1.46541	2.65772
ZMYND15	0.983875	0.998725	0.882514	1.13024
ZMYND12	0.757712	0.964428	0.766175	1.21398
ZMYND11	0.817887	0.96431	0.70774	1.31389
ZMYND10	0.0911204	1.14823	0.978118	1.34792
ZMYM6	0.0542074	0.790667	0.622507	1.00425
ZMYM5	0.283345	0.838861	0.608526	1.15638
ZMYM4	0.0667678	0.731199	0.523205	1.02188
ZMYM3	0.0524559	1.34592	0.996851	1.81723
ZMYM2	0.300385	0.801973	0.528171	1.21771
ZMYM1	0.00479768	0.798846	0.683408	0.933783
ZMPSTE24	0.663409	1.11405	0.684967	1.81192
ZMIZ2	0.000790496	1.46509	1.17219	1.83116
ZMIZ1.AS1	0.712819	0.963619	0.791047	1.17384
ZMIZ1	0.0939554	1.23562	0.96463	1.58274
ZMAT5	0.492559	1.09534	0.844495	1.42069
ZMAT4	0.212023	0.887598	0.736025	1.07039
ZMAT3	0.000126547	0.807092	0.723319	0.900567
ZMAT2	0.00952732	1.55272	1.11333	2.1655
ZMAT1	0.861414	0.989301	0.876757	1.11629
ZKSCAN8	1.90379e-05	1.75572	1.35645	2.27252
ZKSCAN7	0.177988	0.917661	0.809807	1.03988
ZKSCAN5	0.878976	0.969509	0.650801	1.44429
ZKSCAN4	0.917562	0.983768	0.721627	1.34114
ZKSCAN3	0.0589097	1.43087	0.986605	2.0752
ZKSCAN2	0.00260511	1.40354	1.12561	1.75011
ZKSCAN1	0.000123838	1.82384	1.3419	2.47886
ZIM3	0.590423	0.970135	0.868721	1.08339
ZIM2	0.22341	1.11108	0.937786	1.3164
ZIK1	0.55947	0.942608	0.772909	1.14957
ZIC5	0.534291	1.04098	0.917144	1.18153
ZIC4	0.857067	0.983393	0.819566	1.17997
ZIC3	0.0404993	0.873018	0.766652	0.99414
ZIC2	0.231038	1.04766	0.970801	1.13061
ZIC1	0.411839	1.05759	0.925206	1.20893
ZHX3	0.260117	1.14829	0.902682	1.46072
ZHX2	0.77274	1.04383	0.780183	1.39657
ZHX1.C8orf76	0.934553	0.989423	0.767646	1.27527
ZHX1	0.0030398	0.738525	0.604382	0.902441
ZGRF1	0.117514	0.829939	0.657175	1.04812
ZGPAT	0.00541637	1.67165	1.16383	2.40105
ZGLP1	0.00261191	1.30773	1.09812	1.55736
ZG16B	0.329099	0.947059	0.849053	1.05638
ZG16	0.0713097	1.13317	0.989213	1.29807
ZFYVE9	0.510849	0.929556	0.747669	1.15569
ZFYVE28	0.150036	0.891879	0.763203	1.04225
ZFYVE27	0.000367588	1.63942	1.24902	2.15185
ZFYVE26	0.000479612	1.76785	1.28398	2.43408
ZFYVE21	0.511798	0.887457	0.621204	1.26783
ZFYVE19	0.00749376	1.82178	1.17372	2.82767
ZFYVE16	0.0103367	0.729701	0.573515	0.92842
ZFYVE1	0.383717	1.19319	0.801875	1.77548
ZFY.AS1	0.233142	0.939566	0.848054	1.04095
ZFY	0.939583	0.997644	0.938616	1.06039
ZFX	0.00387651	0.76683	0.640398	0.918222
ZFTA	0.0480015	1.35337	1.00266	1.82675
ZFR2	0.234346	0.920472	0.802966	1.05517
ZFR	0.000260479	0.461557	0.304795	0.698945
ZFPM2	0.000561	0.77162	0.665937	0.894075
ZFPM1	0.136145	0.861374	0.70788	1.04815
ZFPL1	0.554462	1.11045	0.784564	1.57171
ZFP92	0.000869012	1.31854	1.12048	1.5516
ZFP91	0.000494086	1.80825	1.29578	2.52339
ZFP90	0.00657583	0.79153	0.668714	0.936902
ZFP82	0.0110022	0.73525	0.580066	0.93195
ZFP69B	0.174998	1.17748	0.929866	1.49104
ZFP69	0.455935	0.912791	0.718114	1.16024
ZFP64	0.848878	0.970731	0.715154	1.31764
ZFP62	0.14231	0.775342	0.551921	1.08921
ZFP57	0.00657001	1.15013	1.03978	1.2722
ZFP42	0.244748	0.920096	0.799636	1.0587
ZFP41	0.0468356	1.20937	1.00266	1.45869
ZFP37	0.0425492	0.871854	0.76364	0.995403
ZFP36L2	0.349783	1.14411	0.862797	1.51714
ZFP36L1	0.140541	0.814776	0.620482	1.06991
ZFP36	0.0142403	1.27661	1.05015	1.5519
ZFP30	0.00869914	0.830488	0.72289	0.954101
ZFP3	0.178657	0.90064	0.773245	1.04902
ZFP28.DT	0.0391835	0.880051	0.779414	0.993682
ZFP28	0.350116	1.10619	0.895142	1.36699
ZFP2	0.402193	0.953145	0.851918	1.0664
ZFP14	0.0487716	0.852407	0.727224	0.99914
ZFP1	0.0398113	0.733077	0.54523	0.985643
ZFHX4.AS1	0.990653	0.999105	0.860087	1.16059
ZFHX4	0.149607	0.863701	0.707627	1.0542
ZFHX3	0.13802	0.847062	0.680236	1.0548
ZFHX2	0.80446	1.03688	0.778438	1.38112
ZFC3H1	0.000677082	1.55559	1.20568	2.00704
ZFAT	0.158893	1.14977	0.946864	1.39616
ZFAS1	0.702609	0.949492	0.727686	1.23891
ZFAND6	0.0880154	1.34175	0.957174	1.88083
ZFAND5	0.475105	1.15099	0.782483	1.69304
ZFAND4	0.000371988	0.823567	0.740076	0.916477
ZFAND3	0.058014	1.38205	0.989072	1.93116
ZFAND2B	0.900926	0.977622	0.684577	1.39611
ZFAND2A.DT	0.770267	1.03297	0.830887	1.2842
ZFAND2A	0.0141858	0.739004	0.580328	0.941064
ZFAND1	0.0998855	0.796531	0.607461	1.04445
ZER1	0.0468707	1.15925	1.00205	1.34112
ZEB2	0.796581	0.972196	0.78459	1.20466
ZEB1.AS1	0.00318739	1.57205	1.16384	2.12345
ZEB1	0.38232	0.882558	0.666838	1.16806
ZDHHC9	0.411913	0.943173	0.820161	1.08464
ZDHHC8P1	0.783786	1.01958	0.887704	1.17105
ZDHHC8	0.000249006	1.37667	1.16025	1.63346
ZDHHC7	0.000492136	1.61193	1.23235	2.10843
ZDHHC6	0.000584703	2.19491	1.40221	3.43574
ZDHHC5	0.225873	1.35309	0.829447	2.20732
ZDHHC4	0.651427	1.08107	0.770882	1.51606
ZDHHC3	0.829567	0.953323	0.6169	1.47321
ZDHHC24	0.91584	1.01396	0.784104	1.31119
ZDHHC23	0.0034481	1.35906	1.10649	1.66927
ZDHHC22	0.0356174	1.28431	1.01697	1.62194
ZDHHC21	0.499366	0.932619	0.761727	1.14185
ZDHHC20	0.557497	1.08873	0.819508	1.4464
ZDHHC2	0.00034975	0.71082	0.589517	0.857083
ZDHHC19	0.892415	1.00957	0.879446	1.15894
ZDHHC18	0.000577439	1.82334	1.29516	2.56693
ZDHHC17	0.0387191	1.36424	1.01624	1.83141
ZDHHC16	0.806174	1.05654	0.680903	1.63941
ZDHHC15	0.793821	0.981531	0.853473	1.1288
ZDHHC14	0.0661736	0.869272	0.748595	1.0094
ZDHHC13	0.237071	0.823981	0.597769	1.1358
ZDHHC12.DT	0.00240922	0.65182	0.494396	0.859371
ZDHHC12	0.979551	1.00346	0.770612	1.30666
ZDHHC11	0.00181147	0.85609	0.776466	0.94388
ZDHHC1	0.616443	0.969073	0.856979	1.09583
ZDBF2	0.0151802	0.847803	0.742016	0.968671
ZCWPW2	0.0192974	0.873306	0.779619	0.978251
ZCWPW1	0.499751	0.952629	0.8274	1.09681
ZCRB1	0.00258167	0.701437	0.556959	0.883392
ZCCHC9	0.00768185	0.730144	0.579404	0.920103
ZCCHC8	0.0353723	1.56627	1.03121	2.37895
ZCCHC7	1.01507e-05	0.633728	0.517535	0.776007
ZCCHC4	0.648	1.08235	0.770601	1.52021
ZCCHC3	3.08404e-05	2.24077	1.53318	3.27492
ZCCHC24	0.00026242	0.681453	0.554614	0.8373
ZCCHC2	0.958124	1.00678	0.782402	1.2955
ZCCHC18	0.00122252	1.48449	1.16837	1.88615
ZCCHC17	0.0107151	0.652338	0.46987	0.905666
ZCCHC14	0.0932728	0.862603	0.72586	1.02511
ZCCHC13	0.37431	0.928584	0.788553	1.09348
ZCCHC12	0.931473	1.00764	0.847158	1.19852
ZCCHC10	0.00094757	0.676159	0.536145	0.852737
ZC4H2	0.727271	1.03176	0.865493	1.22997
ZC3HC1	0.0406596	1.61413	1.02056	2.55292
ZC3HAV1L	0.177017	1.11699	0.951241	1.31161
ZC3HAV1	0.00181816	1.64771	1.20384	2.25523
ZC3H8	0.912089	0.981327	0.702242	1.37133
ZC3H7B	0.203693	1.13481	0.933759	1.37915
ZC3H7A	0.871137	0.970817	0.67877	1.38852
ZC3H6	0.845024	0.982144	0.819816	1.17661
ZC3H4	0.0170676	1.5291	1.07866	2.16765
ZC3H3	0.00212573	1.48591	1.15415	1.91303
ZC3H18	0.0016934	1.64282	1.20501	2.2397
ZC3H15	0.00230203	0.842972	0.755288	0.940837
ZC3H14	0.10451	0.813654	0.634323	1.04369
ZC3H13	0.706205	0.930295	0.63895	1.35449
ZC3H12D	0.31954	0.911301	0.758988	1.09418
ZC3H12C	0.00812481	0.806794	0.688211	0.945811
ZC3H12B	0.392776	1.07452	0.91122	1.26709
ZC3H12A.DT	0.0149708	0.83093	0.715764	0.964626
ZC3H12A	0.00317401	1.25864	1.08028	1.46645
ZC3H10	0.996979	0.999107	0.629049	1.58686
ZC2HC1C	0.571048	1.03914	0.909879	1.18677
ZC2HC1B	0.170524	1.09458	0.961878	1.24559
ZC2HC1A	0.00210443	0.679054	0.530597	0.869047
ZBTB8OS	0.000383668	0.63132	0.489779	0.813765
ZBTB8B	0.0279172	0.866507	0.762596	0.984577
ZBTB8A	0.00125486	0.788376	0.682332	0.910901
ZBTB7C.AS2	0.353189	1.07042	0.927181	1.23578
ZBTB7C	0.674406	0.962835	0.806891	1.14892
ZBTB7B	0.0631736	1.13456	0.993093	1.29618
ZBTB7A	0.252736	0.812569	0.569366	1.15966
ZBTB6	0.734505	0.971648	0.822848	1.14736
ZBTB5	0.242267	1.20197	0.883045	1.63607
ZBTB49	0.145587	1.30039	0.912938	1.85229
ZBTB48	0.000156825	1.35831	1.15888	1.59206
ZBTB47.AS1	0.0319587	0.840785	0.71757	0.985157
ZBTB47	0.941459	1.00923	0.789692	1.28981
ZBTB46.AS1	0.00743333	0.804949	0.686706	0.943551
ZBTB46	0.133804	1.21706	0.941424	1.5734
ZBTB45	0.0267948	1.60074	1.05556	2.4275
ZBTB44.DT	0.371835	0.943657	0.830881	1.07174
ZBTB44	0.0538481	0.731842	0.532833	1.00518
ZBTB43	0.038707	0.846747	0.723199	0.991401
ZBTB42	0.329932	1.06987	0.933951	1.22557
ZBTB41	0.000875668	0.674295	0.53462	0.850462
ZBTB40	0.00468608	1.50427	1.1335	1.9963
ZBTB4	0.32866	0.850529	0.614628	1.17697
ZBTB39	0.051907	1.39183	0.997272	1.94248
ZBTB38	0.205337	0.888629	0.740223	1.06679
ZBTB37	0.0350576	1.36771	1.02219	1.83003
ZBTB34	0.915956	0.983672	0.724535	1.33549
ZBTB33	0.9036	1.02274	0.710813	1.47154
ZBTB32	0.000266834	1.14021	1.06254	1.22354
ZBTB3	0.941423	1.00736	0.828353	1.22506
ZBTB26	0.720882	1.05543	0.78507	1.41888
ZBTB25	0.2842	0.858952	0.650313	1.13453
ZBTB24	0.14373	1.24242	0.928742	1.66204
ZBTB22	0.434224	1.13427	0.82713	1.55547
ZBTB21	0.0156316	0.817322	0.694007	0.962548
ZBTB20.AS1	0.148315	1.12129	0.960075	1.30958
ZBTB20	0.0685852	0.828651	0.676894	1.01443
ZBTB2	0.00873055	1.8254	1.16419	2.86216
ZBTB18	0.564464	1.08224	0.827135	1.41602
ZBTB17	0.002544	1.5279	1.16022	2.01209
ZBTB16	0.497093	1.06932	0.881249	1.29752
ZBTB14	0.00277425	0.554626	0.376953	0.816045
ZBTB12	0.390531	0.939109	0.81365	1.08391
ZBTB11.AS1	0.405716	1.06619	0.916691	1.24006
ZBTB11	0.423536	0.852119	0.575828	1.26098
ZBTB10	0.242085	0.874199	0.697878	1.09507
ZBTB1	0.517574	0.887636	0.61865	1.27358
ZBP1	0.206593	1.0651	0.965793	1.17462
ZBED9	0.37231	1.05107	0.942129	1.1726
ZBED8	0.0315321	0.864161	0.756487	0.987161
ZBED6	0.00424892	0.863232	0.780443	0.954803
ZBED5.AS1	0.74346	0.950146	0.699492	1.29062
ZBED5	0.861297	0.959065	0.600104	1.53274
ZBED4	0.00962295	1.67858	1.13412	2.48442
ZBED3.AS1	0.409051	0.948739	0.837319	1.07499
ZBED3	0.0182586	1.33928	1.0508	1.70696
ZBED2	0.426791	0.953222	0.846994	1.07277
ZBED10P	0.00767592	0.712407	0.555211	0.914109
ZBED1	0.271629	1.16654	0.886391	1.53523
ZBBX	0.494117	0.955236	0.837723	1.08923
ZAR1	0.178091	0.855319	0.681311	1.07377
ZAP70	0.4057	1.05289	0.932442	1.1889
ZAN	0.0694992	1.18015	0.986873	1.41128
ZACN	0.33484	0.931162	0.805518	1.0764
YY1AP1	0.851763	1.04372	0.666311	1.63489
YY1	0.00261313	0.554688	0.377904	0.814171
YWHAZ	0.88761	1.0292	0.690501	1.53403
YWHAQ	0.00928262	0.539718	0.33914	0.858923
YWHAH.AS1	0.616323	1.0653	0.831779	1.36439
YWHAH	0.0031855	1.46981	1.1379	1.89853
YWHAG	0.000291775	2.39033	1.49173	3.83021
YWHAEP7	0.860535	1.01549	0.855437	1.2055
YWHAE	0.00610321	1.46144	1.11431	1.91671
YWHAB	0.104772	0.695517	0.448514	1.07855
YTHDF3.DT	0.22317	0.869387	0.694078	1.08898
YTHDF3	2.94796e-05	0.472025	0.331892	0.671326
YTHDF2	0.084484	1.76459	0.925643	3.3639
YTHDF1	2.77753e-05	3.45302	1.93421	6.16447
YTHDC2	0.166639	1.29966	0.896442	1.88424
YTHDC1	0.00526326	1.66615	1.16409	2.38474
YRDC	0.883763	0.979214	0.738897	1.29769
YPEL5	0.00624742	0.632879	0.45595	0.878465
YPEL4	0.986258	1.00113	0.880392	1.13843
YPEL3.DT	0.042531	0.866533	0.754512	0.995186
YPEL3	0.157443	1.20695	0.929901	1.56654
YPEL2	0.298278	0.858149	0.643239	1.14486
YPEL1	0.0485748	0.860705	0.741508	0.999062
YOD1	0.10254	0.848785	0.697143	1.03341
YME1L1	0.107296	0.757587	0.54038	1.0621
YLPM1	5.9285e-05	2.13375	1.47399	3.08883
YKT6	0.0036664	1.36595	1.10682	1.68576
YJU2B	0.245991	0.780623	0.513723	1.18619
YJU2	0.295796	1.15687	0.880334	1.52027
YJEFN3	0.0135177	1.17718	1.03425	1.33987
YIPF6	0.000938335	0.682247	0.543957	0.855693
YIPF5	3.02967e-05	0.580842	0.449981	0.749759
YIPF4	0.00520356	0.746192	0.607661	0.916304
YIPF3	0.267537	1.30765	0.813892	2.10096
YIPF2	0.343558	1.13916	0.869948	1.49168
YIPF1	0.0761339	0.72479	0.507848	1.03441
YIF1B	0.0345384	1.51449	1.03066	2.22546
YIF1A	0.593763	0.903125	0.621073	1.31327
YES1	0.852943	0.981541	0.806032	1.19527
YEATS4	0.000853731	0.740565	0.620727	0.883539
YEATS2	0.929888	1.01323	0.756122	1.35775
YDJC	0.281025	1.21588	0.852216	1.73473
YBX3	0.0217135	1.28103	1.03685	1.58272
YBX2	0.735551	1.02857	0.873473	1.2112
YBX1	0.152716	1.51992	0.856284	2.69787
YBEY	0.00128814	0.667909	0.522371	0.853995
YARS2	0.359543	0.846113	0.591817	1.20968
YARS1	0.168532	1.2949	0.896347	1.87067
YAP1	1.94255e-05	0.689052	0.580808	0.817469
YAF2	0.000880269	0.662423	0.519685	0.844365
YAE1.DT	0.85717	1.01073	0.899821	1.13531
YAE1	0.0209683	0.74486	0.580051	0.956496
XYLT2	0.927507	0.983541	0.687897	1.40625
XYLT1	0.46422	0.936867	0.786746	1.11563
XYLB	0.169283	0.821259	0.620204	1.08749
XXYLT1	0.0248612	0.899531	0.820059	0.986706
XRRA1	0.785991	0.982073	0.861852	1.11906
XRN2	0.475628	1.12738	0.810968	1.56725
XRN1	0.565491	0.918618	0.687719	1.22704
XRCC6	0.00300387	2.20943	1.30882	3.72977
XRCC5	0.248834	1.30818	0.828666	2.06516
XRCC4	0.00939769	0.721612	0.564125	0.923066
XRCC3	0.00944945	1.24054	1.05419	1.45984
XRCC2	0.0421666	0.706932	0.505925	0.987801
XRCC1	0.360144	1.22451	0.793531	1.88955
XPR1	0.214444	1.19392	0.902501	1.57944
XPOT	0.029445	1.47313	1.03946	2.08773
XPO7	0.00600831	1.51123	1.12563	2.02892
XPO6	0.000908326	1.81709	1.27684	2.58593
XPO5	1.20701e-05	2.00103	1.46668	2.73007
XPO4	0.00033463	2.11256	1.40387	3.17901
XPO1	0.192703	0.724384	0.445939	1.17669
XPNPEP3	0.955974	1.01001	0.709084	1.43865
XPNPEP2	0.942422	1.00513	0.874862	1.15479
XPNPEP1	0.00572774	1.58679	1.14361	2.20171
XPC	0.902258	1.02516	0.689545	1.52413
XPA	0.939748	0.98349	0.638701	1.51441
XNDC1N	0.0349835	1.22287	1.01428	1.47435
XKRX	0.0147193	0.87511	0.786156	0.974129
XKR8	0.000491564	1.92371	1.33154	2.77923
XKR7	0.26375	1.10705	0.926207	1.3232
XKR6	0.13885	1.15611	0.954057	1.40095
XKR4	0.295039	0.944978	0.849996	1.05057
XK	0.00428939	1.13035	1.03919	1.2295
XIST	0.690744	0.988034	0.93114	1.0484
XIRP2	0.302768	0.949981	0.861648	1.04737
XIRP1	0.925915	0.994482	0.885	1.11751
XIAP	0.827849	0.968981	0.729415	1.28723
XG	0.218078	0.928587	0.825311	1.04479
XDH	0.00765713	1.42929	1.0993	1.85834
XCR1	0.839264	0.98421	0.84391	1.14784
XCL1	0.00404223	0.859505	0.775214	0.952962
XBP1	0.368951	1.08821	0.904951	1.30857
XAGE3	0.571566	1.0425	0.902507	1.20421
XAGE2	0.805344	1.02654	0.833509	1.26427
XAGE.4	0.00172773	1.7826	1.24171	2.5591
XAF1	0.391959	1.06803	0.918635	1.24172
XAB2	0.000440304	1.65427	1.2494	2.19034
WWTR1.AS1	0.000139284	0.688832	0.56862	0.834458
WWTR1	0.000605054	0.808368	0.715822	0.912879
WWP2	0.232956	0.797001	0.548955	1.15713
WWP1.AS1	0.327502	1.15252	0.867459	1.53125
WWP1	0.1002	0.767797	0.56031	1.05212
WWOX	0.00505158	1.69767	1.17266	2.45773
WWC3	0.0854119	1.13579	0.982402	1.31312
WWC2.AS2	0.371885	1.07752	0.914652	1.26938
WWC2	0.137865	0.858229	0.701292	1.05029
WWC1	0.312653	1.11073	0.905886	1.3619
WTIP	0.857974	1.0139	0.871625	1.1794
WTAP	0.236356	1.30413	0.840321	2.02393
WT1.AS	0.78272	1.0201	0.885534	1.17513
WT1	0.237979	0.948515	0.868793	1.03555
WSCD2	0.493742	1.05945	0.897955	1.24998
WSB2	0.464752	0.894007	0.66204	1.20725
WSB1	0.0323548	1.42848	1.03046	1.98024
WRNIP1	0.00247322	1.76287	1.22116	2.54488
WRN	0.309677	0.847733	0.616383	1.16592
WRAP73	0.00557576	1.5242	1.13138	2.05341
WRAP53	0.0421352	1.43902	1.01302	2.04417
WNT9B	0.648138	1.04626	0.861556	1.27057
WNT9A	0.000292865	1.37196	1.15615	1.62807
WNT8B	0.597398	0.955018	0.805072	1.13289
WNT8A	0.632705	1.05104	0.856952	1.28909
WNT7B	0.467872	0.961123	0.863545	1.06973
WNT7A	0.591233	1.04108	0.898817	1.20587
WNT6	0.0193084	1.29096	1.0423	1.59893
WNT5B	0.839062	0.984863	0.850054	1.14105
WNT5A	0.402202	0.939285	0.811244	1.08754
WNT4	0.097692	0.870627	0.738969	1.02574
WNT2B	0.430255	1.09128	0.878356	1.35581
WNT2	0.00667593	0.847786	0.752437	0.955218
WNT16	0.350428	1.07306	0.925427	1.24426
WNT11	0.55993	0.963975	0.852102	1.09054
WNT10B	0.0240825	1.15582	1.01917	1.3108
WNT10A	0.816076	1.0151	0.894668	1.15174
WNT1	0.682406	1.02695	0.904114	1.16648
WNK4	0.191194	1.07179	0.965959	1.18923
WNK3	0.492078	0.930309	0.757049	1.14322
WNK2	0.128783	1.15908	0.958039	1.40231
WNK1	0.13997	1.24506	0.930635	1.66572
WLS	2.10293e-05	0.729028	0.630233	0.843311
WIZ	0.000699624	1.61163	1.22299	2.12377
WIPI2	0.933887	0.987381	0.731436	1.33289
WIPI1	0.0213795	0.742562	0.576281	0.956821
WIPF3	0.426465	0.930687	0.779682	1.11094
WIPF2	0.00394004	1.5216	1.14383	2.02413
WIPF1	0.000304733	0.6172	0.474987	0.801992
WIF1	0.389328	0.951019	0.848262	1.06622
WHRN	0.227806	1.06241	0.962861	1.17225
WHAMMP2	0.0030867	1.37688	1.11402	1.70176
WHAMM	0.111919	1.39752	0.924989	2.11143
WFS1	0.0391573	1.35672	1.01529	1.81298
WFIKKN2	0.0413835	1.17395	1.00629	1.36955
WFIKKN1	0.415083	1.07431	0.904202	1.27642
WFDC9	0.344344	1.06579	0.933933	1.21627
WFDC8	0.00440832	1.35054	1.09818	1.66089
WFDC6	0.30698	1.08354	0.928951	1.26385
WFDC5	0.881132	1.0095	0.89179	1.14276
WFDC3	0.833072	0.983084	0.83886	1.1521
WFDC21P	0.0624939	1.0675	0.996598	1.14345
WFDC2	0.814148	0.975307	0.791788	1.20136
WFDC13	0.328569	0.929337	0.802279	1.07652
WFDC12	0.138542	1.12251	0.96334	1.30797
WFDC11	0.230975	0.906139	0.77118	1.06472
WFDC10B	0.165683	0.909413	0.795159	1.04008
WFDC10A	0.696594	1.03329	0.87647	1.21816
WFDC1	0.911129	0.992959	0.877095	1.12413
WEE2.AS1	0.937175	0.994648	0.870386	1.13665
WEE1	0.0719374	0.843678	0.701086	1.01527
WDTC1	0.859	0.97396	0.727977	1.30306
WDSUB1	0.247376	0.901424	0.756069	1.07472
WDR97	0.891782	1.00925	0.88382	1.15249
WDR93	0.906833	0.983113	0.739157	1.30759
WDR91	0.441679	1.0902	0.874903	1.35847
WDR90	0.00406574	1.41203	1.11589	1.78676
WDR89	0.00034941	1.8124	1.30826	2.51082
WDR88	0.870126	1.01604	0.839633	1.2295
WDR87BP	0.084238	1.14568	0.981788	1.33693
WDR87	0.690175	1.03592	0.870907	1.23219
WDR86.AS1	0.874627	1.0093	0.899679	1.13228
WDR86	0.0676971	0.910605	0.82357	1.00684
WDR83OS	0.360025	1.27858	0.755428	2.16401
WDR83	0.0596103	1.3297	0.988524	1.78863
WDR82	0.399926	1.21526	0.771835	1.91342
WDR81	0.115183	1.25198	0.946607	1.65586
WDR77	0.0475418	1.39068	1.00358	1.92709
WDR76	0.212567	0.887326	0.735281	1.07081
WDR75	0.21318	1.25394	0.878106	1.79062
WDR74	0.000132527	1.80214	1.33232	2.43764
WDR73	0.00519979	1.74041	1.17994	2.5671
WDR72	0.814187	0.984417	0.863567	1.12218
WDR70	0.296669	0.783527	0.495541	1.23888
WDR7	0.081913	1.35866	0.961936	1.91899
WDR64	0.0548883	1.29466	0.994606	1.68525
WDR62	0.0170441	1.3029	1.04835	1.61924
WDR61	0.148818	0.756359	0.517715	1.10501
WDR6	1.06101e-05	1.74775	1.36325	2.2407
WDR5B	0.0127714	1.60079	1.10535	2.31828
WDR59	0.00792773	1.72747	1.15388	2.58621
WDR55	0.0022303	1.77548	1.22887	2.56522
WDR54	0.0412911	0.73196	0.542413	0.987746
WDR53	0.356446	1.16223	0.844346	1.59979
WDR5	0.0134271	1.55633	1.09599	2.21003
WDR49	0.313653	0.933539	0.816645	1.06716
WDR48	0.311245	0.874231	0.673971	1.134
WDR47	0.068852	0.709223	0.48982	1.0269
WDR46	0.00506309	1.51426	1.13291	2.02396
WDR45B	0.1351	1.33863	0.913121	1.96242
WDR45	0.00124441	0.584977	0.422447	0.810036
WDR44	0.597236	0.911444	0.646179	1.2856
WDR43	0.781761	1.04076	0.784495	1.38074
WDR41	0.864508	0.965978	0.649079	1.43759
WDR4	0.0590128	1.20847	0.992818	1.47097
WDR38	0.70445	0.951144	0.73425	1.23211
WDR37	0.0258161	1.48576	1.04894	2.10449
WDR36	0.0426096	1.677	1.01737	2.76428
WDR35.DT	0.235807	0.894077	0.742996	1.07588
WDR35	0.115336	1.19332	0.957676	1.48694
WDR33	0.0407934	0.71428	0.517436	0.986009
WDR31	0.0493026	1.2074	1.00058	1.45699
WDR3	0.425714	1.13603	0.83004	1.55482
WDR27	0.000662128	1.85137	1.29871	2.63923
WDR26	0.194008	1.38604	0.846896	2.26841
WDR25	0.27177	0.924267	0.803157	1.06364
WDR24	0.0331984	1.21937	1.01593	1.46355
WDR20	0.0231014	0.727502	0.55288	0.957276
WDR19	0.158476	1.16902	0.940936	1.4524
WDR18	0.0178567	1.39746	1.05943	1.84334
WDR17	0.0173131	1.14461	1.02412	1.27927
WDR13	0.85053	0.975669	0.755161	1.26057
WDR12	0.0921829	1.36403	0.950397	1.9577
WDR11.DT	0.392926	1.08993	0.894539	1.328
WDR11	0.010244	1.46116	1.09388	1.95175
WDR1	0.00610673	1.55605	1.1344	2.13442
WDPCP	0.498627	1.10676	0.824999	1.48474
WDHD1	0.517788	0.920042	0.714708	1.18437
WDFY4	0.00742813	1.3489	1.08347	1.67936
WDFY3.AS2	0.154687	0.922989	0.826543	1.03069
WDFY3	0.978818	1.00298	0.805397	1.24903
WDFY2	0.0146797	1.45267	1.07625	1.96073
WDFY1	0.846354	0.977023	0.772313	1.23599
WDCP	0.0111276	1.46116	1.09029	1.95818
WBP4	0.912026	0.981008	0.698142	1.37848
WBP2NL	0.119362	0.907427	0.803008	1.02542
WBP2	0.00323983	1.37481	1.11227	1.69933
WBP1L	0.470591	0.849426	0.545254	1.32328
WBP11	0.216412	0.720155	0.427922	1.21196
WASL	0.0207037	0.682475	0.493762	0.943312
WASIR2	0.0371319	0.890646	0.79875	0.993115
WASHC5	0.628483	0.891298	0.559219	1.42057
WASHC4	0.0434316	0.684948	0.47442	0.9889
WASHC3	5.94032e-06	0.529553	0.402176	0.697274
WASHC2C	0.141539	1.34111	0.906827	1.98339
WASHC1	0.0102141	0.850891	0.752249	0.962467
WASF3	0.845975	1.01621	0.864009	1.19523
WASF2	4.67855e-05	1.7631	1.34187	2.31655
WASF1	0.202091	0.90344	0.772929	1.05599
WAS	0.0688001	1.29137	0.980487	1.70083
WARS2.AS1	0.000231418	1.62492	1.25488	2.10407
WARS2	0.798611	0.975923	0.809298	1.17685
WARS1	0.116516	1.15675	0.96443	1.38741
WAPL	0.0999842	0.70849	0.469898	1.06823
WAKMAR2	0.189369	1.08925	0.9587	1.23758
WAC.AS1	0.922775	0.983604	0.704138	1.37399
WAC	0.367915	0.805988	0.503993	1.28894
VXN	0.500121	1.04349	0.922034	1.18095
VWF	0.0107002	1.43481	1.0874	1.8932
VWDE	0.848015	1.01129	0.901575	1.13436
VWCE	0.0568715	1.19341	0.994845	1.4316
VWC2	0.304843	1.06101	0.947525	1.1881
VWA8.AS1	0.0770659	0.892163	0.786153	1.01247
VWA8	0.0115682	1.61793	1.11369	2.35047
VWA7	0.870776	1.01643	0.835184	1.23702
VWA5B2	0.439858	1.0692	0.902251	1.26703
VWA5B1	0.0718662	0.883163	0.77141	1.01111
VWA5A	0.831231	1.03356	0.762969	1.40011
VWA3B	0.141129	1.1328	0.959465	1.33744
VWA3A	0.0153237	1.2253	1.03971	1.44401
VWA1	0.427802	0.954117	0.849539	1.07157
VTN	0.702503	0.977182	0.868029	1.10006
VTI1B	0.313351	0.758137	0.442565	1.29873
VTI1A	0.934379	1.01224	0.757651	1.35239
VTCN1	0.0913598	1.11398	0.982779	1.2627
VTA1	0.0107897	0.728243	0.570685	0.9293
VSX1	0.126148	1.12561	0.967244	1.30991
VSTM4	0.147737	1.14188	0.954123	1.36658
VSTM2L	0.0582252	0.844657	0.709262	1.0059
VSTM2B.DT	0.431739	1.09292	0.875773	1.36391
VSTM2A.OT1	0.363438	1.05647	0.938438	1.18936
VSTM2A	0.10385	1.11722	0.977529	1.27687
VSTM1	0.84821	1.01234	0.892881	1.14778
VSNL1	0.319069	1.06768	0.938634	1.21446
VSIR	0.807915	1.03522	0.783139	1.36845
VSIG4	0.00065504	1.15315	1.06241	1.25163
VSIG2	0.790633	0.979464	0.840351	1.14161
VSIG10L2	0.0420555	1.15362	1.00515	1.32404
VSIG10L	0.0166758	1.21363	1.03571	1.42211
VSIG10	0.502977	1.07455	0.870669	1.32617
VSIG1	0.000581255	0.795469	0.698243	0.906234
VRTN	0.159686	1.10729	0.960653	1.27631
VRK3	0.681102	1.09673	0.70609	1.70348
VRK2	0.631815	0.922798	0.664328	1.28183
VRK1	0.0139443	0.722774	0.557964	0.936267
VPS9D1.AS1	0.12265	1.14368	0.96445	1.35623
VPS9D1	0.000883248	1.43848	1.161	1.78227
VPS8	0.0134535	1.54347	1.094	2.17762
VPS72	0.0028915	1.5451	1.16048	2.0572
VPS54	0.544061	1.1272	0.765605	1.65958
VPS53	0.0616699	1.33859	0.985853	1.81755
VPS52	0.00316706	1.59478	1.1697	2.17433
VPS51	0.00795804	1.63213	1.13665	2.3436
VPS50	0.0538173	0.732292	0.533516	1.00513
VPS4B	0.0477751	1.51171	1.00406	2.27603
VPS4A	0.0124202	1.73315	1.12613	2.66737
VPS45	0.010613	1.68119	1.12864	2.50424
VPS41	0.236263	1.41369	0.797152	2.50708
VPS39	0.0240338	1.32325	1.0375	1.6877
VPS37D	0.692618	0.972362	0.846207	1.11732
VPS37C	0.432311	1.15053	0.810765	1.63269
VPS37B	0.988666	0.998986	0.868451	1.14914
VPS37A	0.000636463	0.569495	0.41227	0.786678
VPS36	0.000271623	1.95097	1.36146	2.79574
VPS35L	0.0164478	0.680638	0.49705	0.932035
VPS35	0.257063	0.815113	0.572379	1.16079
VPS33B	0.182729	1.28956	0.887118	1.87458
VPS33A	0.00833393	0.64164	0.461453	0.892188
VPS29	0.000909609	0.473723	0.304651	0.736626
VPS28	0.121865	0.706875	0.455478	1.09703
VPS26C	0.723581	1.06728	0.743991	1.53105
VPS26B	0.00724269	1.41767	1.09888	1.82894
VPS26A	0.494017	0.849673	0.532729	1.35518
VPS25	0.313449	1.26722	0.799593	2.00832
VPS18	0.000373508	1.96824	1.35546	2.85803
VPS16	0.681453	1.10098	0.695499	1.74285
VPS13D	0.673848	0.922036	0.631804	1.34559
VPS13C.DT	0.0123623	1.19994	1.04026	1.38414
VPS13C	0.000781286	1.66485	1.23656	2.24148
VPS13B.DT	0.044891	0.807314	0.654942	0.995134
VPS13B	0.978841	0.99473	0.673154	1.46993
VPS13A.AS1	0.610803	0.966946	0.84954	1.10058
VPS13A	0.00448247	1.33687	1.09429	1.63322
VPS11	0.925253	1.02475	0.614927	1.70769
VPREB3	0.0701723	0.925063	0.850269	1.00644
VPREB1	0.0360885	1.1478	1.00898	1.30572
VOPP1	0.00937758	1.39359	1.08492	1.79007
VNN3P	0.0343381	1.20686	1.01397	1.43644
VNN2	8.44252e-05	0.764024	0.668086	0.873739
VNN1	0.000784624	0.844941	0.765807	0.932253
VN1R5	0.100317	1.13173	0.976437	1.31173
VN1R4	0.640415	0.96303	0.822232	1.12794
VN1R3	0.0587215	1.13214	0.995435	1.28762
VN1R2	0.442147	1.05002	0.927132	1.18919
VN1R10P	0.501928	0.96067	0.854494	1.08004
VN1R108P	0.373071	1.05788	0.934685	1.19732
VN1R1	0.0682099	1.19606	0.986703	1.44984
VMO1	0.0227814	0.85623	0.749149	0.978616
VMA21	0.0126879	0.638578	0.448786	0.908633
VLDLR.AS1	0.00584031	1.24005	1.06415	1.44502
VLDLR	0.4099	0.929673	0.781642	1.10574
VKORC1L1	0.8606	0.976669	0.750446	1.27109
VKORC1	0.171035	1.28434	0.897579	1.83775
VIT	0.00631903	1.33612	1.08523	1.64502
VIRMA	0.787438	1.05568	0.712011	1.56522
VIPR2	0.0817444	1.134	0.984282	1.30648
VIPR1	0.0225147	1.16876	1.02222	1.3363
VIPAS39	0.0578662	1.56309	0.985215	2.47991
VIP	0.0573604	0.891614	0.792129	1.00359
VIM	0.681968	1.05856	0.806311	1.38972
VILL	0.959993	1.00597	0.797174	1.26946
VIL1	0.0192405	1.25338	1.03743	1.51428
VHL	0.00167358	1.31864	1.10971	1.5669
VGLL4	0.00154165	0.628402	0.47137	0.837748
VGLL3	0.000160338	0.81039	0.726578	0.90387
VGLL2	0.278114	1.11831	0.913698	1.36875
VGLL1	0.776791	0.975421	0.821244	1.15854
VGF	0.00283834	1.42797	1.13011	1.80433
VEZT	0.000188597	0.609161	0.469606	0.790189
VEZF1	2.14611e-05	0.521888	0.386639	0.704447
VEPH1	0.311291	0.937824	0.828238	1.06191
VENTXP1	0.760883	1.03171	0.843782	1.2615
VENTX	0.700723	1.03329	0.874383	1.22107
VEGFC	0.000412263	0.570486	0.417816	0.778941
VEGFB	0.827129	1.03329	0.770143	1.38636
VEGFA	0.706164	1.03068	0.880852	1.20599
VDR	0.000858622	0.75362	0.63814	0.889998
VDAC3	0.540314	1.16965	0.708315	1.93144
VDAC2	4.95572e-05	2.39451	1.57053	3.65079
VDAC1	0.000184952	1.77859	1.31516	2.40533
VCX2	0.633082	0.962492	0.822683	1.12606
VCPKMT	0.0221418	0.734945	0.564523	0.956816
VCPIP1	0.0833823	0.677892	0.436547	1.05266
VCP	0.000456158	1.7341	1.27467	2.35914
VCL	0.051458	0.790642	0.624187	1.00149
VCAN	0.00635076	0.850495	0.757118	0.955387
VCAM1	0.103577	0.848667	0.696516	1.03406
VBP1	0.000389028	0.585207	0.435259	0.786814
VAX2	0.965438	1.00325	0.866465	1.16162
VAV3	0.193027	1.17286	0.92253	1.49112
VAV2	0.143963	1.1867	0.943243	1.493
VAV1	0.0938427	1.26727	0.960578	1.67188
VAT1L	0.014473	0.85791	0.758742	0.97004
VAT1	0.00265673	1.38188	1.11905	1.70646
VASP	0.797645	1.02942	0.824767	1.28485
VASN	0.317288	0.834302	0.584961	1.18993
VASH2	0.00455747	1.18873	1.05489	1.33956
VASH1.AS1	0.0149015	1.28042	1.04939	1.56233
VASH1	0.448634	0.934716	0.784939	1.11307
VARS2	0.0198577	1.34399	1.04796	1.72363
VARS1	5.99919e-06	1.91487	1.44534	2.53692
VAPB	0.650954	1.16494	0.601278	2.257
VAPA	0.170021	1.55476	0.827733	2.92037
VANGL2	0.499562	1.06368	0.889164	1.27245
VANGL1	0.373194	0.930242	0.793371	1.09072
VAMP8	1.2615e-05	0.489934	0.355678	0.674866
VAMP7	0.12076	0.710219	0.460969	1.09424
VAMP5	0.867077	1.01556	0.847603	1.21679
VAMP4	0.284037	0.80805	0.547134	1.19339
VAMP3	0.290644	0.818315	0.564167	1.18695
VAMP2	0.0166631	1.30576	1.04956	1.62449
VAMP1	0.731908	1.02976	0.870717	1.21785
VAC14.AS1	0.600464	0.968596	0.859577	1.09144
VAC14	0.177144	1.13936	0.942702	1.37705
UXT	0.00477296	0.581449	0.398985	0.847358
UXS1	0.0640355	0.79349	0.621188	1.01358
UVSSA	0.00138759	1.34057	1.1201	1.60444
UVRAG.DT	0.0181467	0.779288	0.633656	0.958391
UVRAG	0.796751	1.04087	0.767382	1.41183
UTY	0.884736	0.989025	0.851941	1.14817
UTS2R	0.0380394	1.27838	1.01364	1.61226
UTS2B	0.223142	1.07734	0.955652	1.21453
UTS2	0.929168	0.994974	0.890359	1.11188
UTRN	0.53338	0.928349	0.734696	1.17305
UTP6	0.750013	0.947446	0.679726	1.32061
UTP4	0.607037	1.0822	0.800874	1.46235
UTP3	0.120499	0.823729	0.644879	1.05218
UTP25	0.0520476	0.731633	0.533806	1.00277
UTP23	0.00284291	0.642101	0.480001	0.858943
UTP20	0.0834104	0.789884	0.604773	1.03165
UTP18	0.123987	0.669001	0.400862	1.1165
UTP15	0.643256	0.940964	0.727341	1.21733
UTP14C	0.406664	1.23241	0.752296	2.01893
UTP14A	0.103414	0.797258	0.606976	1.04719
UTP11	0.812975	1.04193	0.741388	1.46432
UTF1	0.902387	1.00828	0.883752	1.15036
UST.AS1	0.26587	0.938498	0.839213	1.04953
UST	0.0129963	1.28061	1.05355	1.5566
USPL1	0.132721	0.732816	0.488649	1.09899
USP9Y	0.337205	1.034	0.965756	1.10706
USP9X	0.0124219	0.6401	0.451174	0.908136
USP8	0.611987	1.11076	0.740188	1.66686
USP7.AS1	0.177545	0.93986	0.858831	1.02853
USP7	0.000105943	1.62798	1.27245	2.08285
USP6NL.AS1	0.177502	0.904335	0.781368	1.04665
USP6NL	0.0177973	0.783145	0.639799	0.958607
USP6	0.0497175	1.22722	1.00025	1.50568
USP54	0.512148	1.10691	0.816984	1.49973
USP53	0.0150749	0.822919	0.703239	0.962967
USP51	0.0038578	0.825786	0.725236	0.940276
USP5	0.00046951	1.46206	1.18174	1.80888
USP49	0.0958477	1.18431	0.970515	1.4452
USP48	0.225997	0.801169	0.559591	1.14704
USP47	0.529513	0.876248	0.580472	1.32273
USP46.DT	0.182529	0.898167	0.766966	1.05181
USP46	0.0482513	1.26393	1.0018	1.59465
USP45	0.157661	1.16514	0.94255	1.44029
USP44	0.983262	1.00139	0.879894	1.13965
USP43	0.824343	1.02074	0.851547	1.22354
USP42	0.999936	0.999981	0.634112	1.57695
USP40	0.336599	1.14982	0.864893	1.52861
USP4	0.672777	1.08515	0.74266	1.58559
USP39	0.76177	1.06513	0.708346	1.60161
USP38	0.142214	0.820294	0.629618	1.06872
USP37	0.00363398	0.880247	0.807742	0.959261
USP36	0.000136413	1.7726	1.32091	2.37876
USP35	0.446467	0.877805	0.627596	1.22777
USP34	0.163898	1.1984	0.928829	1.54619
USP33	0.0198817	0.670892	0.479453	0.93877
USP32P2	0.220929	1.10919	0.939597	1.3094
USP32	0.795282	1.03129	0.81715	1.30155
USP31	0.000297424	1.87909	1.33513	2.64468
USP30.AS1	0.860061	0.978671	0.770094	1.24374
USP30	0.000173379	0.635111	0.501122	0.804926
USP3.AS1	0.30101	0.930015	0.810546	1.06709
USP3	0.0830694	1.43648	0.953705	2.16365
USP29	0.907618	1.00862	0.872485	1.166
USP28	0.144355	0.828983	0.644436	1.06638
USP27X.DT	0.112688	1.17019	0.963646	1.42101
USP27X	0.199297	0.877701	0.71918	1.07116
USP26	0.2071	0.927033	0.82409	1.04283
USP25	0.0397619	0.603541	0.372974	0.976641
USP24	0.926912	1.01571	0.728054	1.41701
USP22	0.771928	1.04947	0.757152	1.45463
USP21	1.89159e-05	1.94687	1.43468	2.64191
USP20	0.223413	1.11772	0.934382	1.33704
USP2.AS1	0.124118	1.12811	0.967442	1.31545
USP2	0.888516	0.992541	0.893889	1.10208
USP19	4.99766e-06	2.20369	1.5697	3.09374
USP18	0.177452	0.909337	0.792027	1.04402
USP16	0.00358062	0.529069	0.344729	0.811984
USP15	0.347706	0.844373	0.593197	1.20191
USP14	0.00551849	2.03494	1.23206	3.36102
USP13	0.54725	1.09238	0.819255	1.45655
USP12	0.0138411	0.717292	0.550539	0.934554
USP11	0.837309	1.02543	0.806849	1.30324
USP10	0.580769	0.918609	0.679646	1.24159
USP1	0.241536	0.808344	0.566181	1.15408
USO1	0.720586	0.927421	0.613712	1.40149
USHBP1	0.0186272	0.748499	0.588022	0.952773
USH2A	0.249372	0.935839	0.835985	1.04762
USH1G	0.153232	1.14883	0.949655	1.38977
USH1C	0.241878	1.10278	0.936116	1.29913
USF3	0.936267	0.985912	0.696317	1.39595
USF2	0.201732	1.22957	0.895281	1.68867
USF1	0.0735342	0.849086	0.709799	1.01571
USE1	0.416956	0.879474	0.644977	1.19923
USB1	0.019723	1.47039	1.06337	2.03321
UROS	0.905294	0.977992	0.677832	1.41107
UROD	0.00113728	0.485192	0.313864	0.750043
UROC1	0.0288328	0.836382	0.712567	0.981712
URM1	0.00208426	1.64314	1.19767	2.25429
URI1	0.00149139	1.99537	1.30285	3.056
URGCP	0.0912263	1.2812	0.96102	1.70807
URB2	0.129497	1.25204	0.936311	1.67422
URB1.AS1	0.0217645	0.839376	0.722768	0.974797
URB1	0.674615	1.06239	0.800908	1.40923
UQCRQ	0.871779	0.961178	0.59427	1.55462
UQCRH	0.122027	1.37417	0.918489	2.05592
UQCRFS1	0.0707699	1.52182	0.965067	2.39978
UQCRC2	0.212838	1.48218	0.79805	2.75278
UQCRC1	0.00194121	1.87098	1.25894	2.78058
UQCRB	0.00434452	0.482453	0.292359	0.796145
UQCR11	0.0973891	0.626193	0.360032	1.08912
UQCR10	0.0398222	1.6658	1.02402	2.70978
UQCC3	0.0196544	0.733276	0.565031	0.951618
UQCC2	0.136172	0.836328	0.661124	1.05796
UQCC1	0.000946672	2.31655	1.4078	3.81193
UPRT	0.00132181	0.615338	0.457508	0.827615
UPP2	0.845738	1.01581	0.86731	1.18974
UPP1	0.00182756	0.81834	0.721415	0.928287
UPK3B	0.89404	1.00898	0.884595	1.15086
UPK3A	0.588412	0.953815	0.803682	1.13199
UPK2	0.119895	0.881066	0.751113	1.0335
UPK1B	0.0929924	1.17662	0.97324	1.4225
UPK1A	0.677289	1.03378	0.884041	1.20889
UPF3B	0.931406	0.9886	0.761452	1.28351
UPF3A	0.0404898	1.39619	1.01456	1.92135
UPF2	0.000698315	1.80494	1.28291	2.53939
UPF1	0.00141033	1.68122	1.22211	2.31282
UPB1	0.583623	1.07752	0.825049	1.40724
UNKL	0.000643583	1.45676	1.17368	1.80813
UNK	0.114742	0.799986	0.606243	1.05565
UNG	0.141682	1.24803	0.928728	1.67711
UNC93B1	0.00019018	1.4396	1.18886	1.74322
UNC93A	0.385722	1.05699	0.932563	1.19803
UNC80	0.425077	0.948717	0.833598	1.07973
UNC79	0.289182	0.920128	0.788856	1.07324
UNC5D	0.927403	0.993244	0.858467	1.14918
UNC5CL	0.0167605	1.31776	1.05109	1.65207
UNC5C.AS1	0.0254484	1.18305	1.02087	1.37101
UNC5C	0.81401	1.01629	0.888314	1.16269
UNC5B.AS1	0.589736	0.955154	0.808433	1.1285
UNC5B	0.250053	1.18811	0.885733	1.5937
UNC5A	0.842499	1.01445	0.880588	1.16866
UNC50	0.0133305	0.614951	0.418418	0.903797
UNC45B	0.325559	1.05854	0.945036	1.18568
UNC45A	0.000133755	2.0821	1.42909	3.03348
UNC13D	0.120588	1.14121	0.965907	1.34832
UNC13C	0.387545	0.943031	0.82555	1.07723
UNC13B	0.184665	1.21008	0.912966	1.60389
UNC13A	0.703818	0.972692	0.8433	1.12194
UNC119B	0.744758	1.06955	0.713515	1.60324
UNC119	0.594334	0.938961	0.744704	1.18389
UMPS	0.0189632	1.46719	1.06515	2.02098
UMODL1.AS1	0.377474	0.941067	0.822315	1.07697
UMODL1	0.00771984	0.892609	0.821037	0.97042
UMOD	0.130241	1.12038	0.966993	1.29809
UMAD1	0.000328427	0.677654	0.548015	0.83796
ULK4	0.0227961	0.831374	0.709177	0.974626
ULK3	1.71488e-05	1.76281	1.36132	2.2827
ULK2	0.0151986	1.32294	1.05539	1.65832
ULK1	0.00926925	1.25773	1.05821	1.49488
ULBP3	0.388801	0.936761	0.807431	1.08681
ULBP2	0.867566	0.986477	0.840594	1.15768
ULBP1	0.0163659	1.23186	1.03902	1.46048
UIMC1	0.0993842	1.42411	0.935227	2.16857
UICLM	0.397868	0.9622	0.879972	1.05211
UHRF2	0.00784218	1.43786	1.10016	1.87924
UHRF1BP1L	0.0145355	0.800709	0.669975	0.956954
UHRF1BP1	0.511623	1.1507	0.756669	1.74993
UHRF1	0.138831	1.1658	0.951489	1.42837
UHMK1	0.751602	0.937425	0.6283	1.39864
UGT8	0.719641	0.975478	0.851807	1.1171
UGT3A1	0.337035	0.932077	0.807396	1.07601
UGT2B4	0.0552686	0.906904	0.820666	1.00221
UGT2B28	0.126848	0.907397	0.800971	1.02797
UGT2B15	0.607569	1.03681	0.903189	1.19021
UGT2A3	0.509251	0.96605	0.871876	1.0704
UGT1A8	0.854604	1.01261	0.885599	1.15783
UGT1A6	0.996181	1.00044	0.836159	1.19699
UGT1A1	0.176798	0.909351	0.792222	1.0438
UGP2	0.0379142	0.651527	0.434757	0.976379
UGGT2	0.423108	1.0827	0.891399	1.31507
UGGT1	0.0580374	1.31138	0.990811	1.73568
UGDH	0.340243	0.866046	0.644433	1.16387
UGCG	0.819562	0.958605	0.666626	1.37847
UFSP2	0.00459701	0.565648	0.381426	0.838847
UFSP1	0.92754	1.00552	0.892957	1.13228
UFM1	0.835059	0.961908	0.667373	1.38643
UFL1	0.213222	0.833928	0.626526	1.10999
UFD1	0.000582199	0.528796	0.367807	0.760251
UFC1	0.76896	1.06699	0.692228	1.64465
UEVLD	0.0014339	0.615512	0.45672	0.829513
UCP3	0.0245227	1.2017	1.02388	1.41039
UCP2	0.00394565	1.49604	1.1376	1.96742
UCP1	0.532198	0.948268	0.802689	1.12025
UCN3	0.198788	1.14189	0.932682	1.39802
UCN	0.00846769	1.18623	1.04461	1.34704
UCMA	0.0110904	1.19255	1.04102	1.36614
UCKL1	3.14992e-06	2.56565	1.72632	3.81306
UCK2	0.00085779	1.47518	1.17373	1.85404
UCK1	0.20684	0.72348	0.437683	1.1959
UCHL5	0.486238	0.90403	0.680529	1.20093
UCHL3	0.663065	0.946097	0.73736	1.21392
UCHL1	0.0171098	0.887829	0.805111	0.979047
UCA1	0.023469	1.24558	1.03008	1.50616
UBXN8	0.041633	0.732323	0.542666	0.988263
UBXN7.AS1	0.107649	1.19386	0.962069	1.48149
UBXN7	0.559782	0.912971	0.67229	1.23982
UBXN6	0.0158345	0.64386	0.45026	0.920704
UBXN4	0.000422533	0.853327	0.781305	0.931987
UBXN2B	0.152119	0.778504	0.552636	1.09669
UBXN2A	0.879908	0.975466	0.706755	1.34634
UBXN11	0.0604712	1.17594	0.992893	1.39274
UBXN10	0.722774	1.03268	0.864597	1.23343
UBXN1	0.267506	0.761058	0.46969	1.23317
UBTF	0.0156006	1.44874	1.07276	1.95649
UBTD2	0.021684	0.724516	0.550265	0.953947
UBTD1	0.0154668	1.60967	1.09493	2.3664
UBR7	0.0021364	0.57275	0.401304	0.817442
UBR5.DT	0.172151	0.855112	0.68303	1.07055
UBR5	0.635159	0.910855	0.61936	1.33954
UBR4	0.00184335	1.45832	1.1501	1.84914
UBR3	0.0803727	0.818684	0.654224	1.02449
UBR2	0.111049	1.35139	0.93309	1.95722
UBR1	0.454998	0.856842	0.57131	1.28508
UBQLN4	0.000353321	1.92245	1.34318	2.75154
UBQLN3	0.938473	1.00589	0.866524	1.16767
UBQLN2	5.80761e-10	0.368304	0.26852	0.505169
UBQLN1	0.0271268	0.622713	0.409095	0.947876
UBP1	0.00576753	1.63979	1.15425	2.32958
UBOX5	0.00406546	0.598264	0.421397	0.849366
UBN2	0.00020338	1.73895	1.2987	2.32844
UBN1	0.000166967	2.00993	1.39742	2.89091
UBLCP1	0.666024	0.942713	0.721165	1.23232
UBL7.DT	0.039305	1.2923	1.01265	1.64919
UBL7	1.33122e-06	2.13499	1.56989	2.9035
UBL5	0.000655513	0.537696	0.37631	0.768294
UBL4B	0.3056	1.14683	0.882413	1.49048
UBL4A	0.261619	1.21789	0.863254	1.71823
UBL3	0.000268658	0.740927	0.630564	0.870607
UBIAD1	0.19926	1.38341	0.842828	2.27073
UBFD1	0.00088928	1.70302	1.24411	2.33121
UBE4B	0.0112444	1.90537	1.15747	3.13653
UBE4A	0.00749682	1.79201	1.16854	2.74813
UBE3D	0.469455	1.08276	0.872902	1.34308
UBE3C	0.102307	1.45027	0.928464	2.26535
UBE3B	0.0166136	1.57987	1.08665	2.29695
UBE3A	0.00068713	1.88953	1.30857	2.72842
UBE2Z	0.0051479	1.56707	1.14397	2.14667
UBE2W	0.0173508	0.719585	0.548715	0.943663
UBE2V2	0.00475026	0.700508	0.547148	0.896853
UBE2U	0.251686	1.12018	0.922595	1.36009
UBE2T	0.184872	0.879409	0.727266	1.06338
UBE2S	0.0345598	1.28419	1.01833	1.61945
UBE2R2	0.0094307	0.676517	0.503665	0.90869
UBE2QL1	0.000146963	0.830309	0.754298	0.91398
UBE2Q2P13	0.135541	1.15164	0.956754	1.38623
UBE2Q2	0.629456	0.936395	0.717002	1.22292
UBE2Q1	0.0718759	1.51391	0.963794	2.37803
UBE2O	0.00382726	1.37818	1.10891	1.71283
UBE2NL	0.787785	0.961535	0.722661	1.27937
UBE2N	0.0828045	0.651042	0.400873	1.05733
UBE2M	0.0130125	1.32536	1.06117	1.65532
UBE2L6	0.217468	1.20173	0.89738	1.6093
UBE2L3	0.655727	0.880675	0.503742	1.53965
UBE2K	0.04243	0.757286	0.578954	0.990549
UBE2J2	0.42104	0.852632	0.578235	1.25724
UBE2J1	0.967331	1.00535	0.778843	1.29773
UBE2I	0.00403107	1.55571	1.15111	2.10251
UBE2H	0.129597	1.18472	0.951531	1.47505
UBE2G2	0.0464216	1.40874	1.00545	1.97378
UBE2G1	0.231439	0.842966	0.637232	1.11512
UBE2F	0.0376053	0.679705	0.472337	0.978114
UBE2E3	0.0580044	0.729395	0.526353	1.01076
UBE2E2.DT	0.460509	0.953481	0.840176	1.08207
UBE2E2	0.396626	1.12194	0.859868	1.46388
UBE2E1	0.0308507	0.688679	0.490869	0.966201
UBE2DNL	0.362263	0.929781	0.794983	1.08744
UBE2D4	0.00288291	1.70978	1.20152	2.43305
UBE2D3.AS1	0.635798	0.955021	0.789394	1.1554
UBE2D3	0.0121223	0.522215	0.314342	0.867554
UBE2D2	0.555876	1.13686	0.741873	1.74214
UBE2D1	0.0048651	0.707281	0.555777	0.900085
UBE2C	0.187537	0.874883	0.717164	1.06729
UBE2B	0.0102277	0.571107	0.372427	0.875779
UBE2A	8.52072e-05	0.457975	0.310217	0.676111
UBC	0.264899	1.41052	0.770499	2.58217
UBB	0.0129109	0.372262	0.170818	0.811264
UBASH3B	0.0542825	1.19945	0.996662	1.4435
UBASH3A	0.0245387	0.910946	0.839818	0.988099
UBAP2L	0.0763509	1.34373	0.969193	1.86301
UBAP2	0.00648637	1.51529	1.12341	2.04389
UBAP1L	0.00120832	1.3276	1.11828	1.57611
UBAP1	0.0159351	0.524756	0.310632	0.886478
UBALD2	0.933782	1.01014	0.796262	1.28146
UBALD1	0.00151911	1.35443	1.12285	1.63379
UBAC2.AS1	0.975017	1.00351	0.80607	1.2493
UBAC2	0.727357	1.05092	0.794885	1.38943
UBAC1	0.0221519	1.64415	1.07384	2.51734
UBA7	0.000688063	1.36264	1.13969	1.62921
UBA6	0.443015	0.868428	0.605619	1.24528
UBA52	0.00123154	4.57314	1.81877	11.4987
UBA5	0.0127872	1.76673	1.12872	2.76538
UBA3	0.185259	0.807052	0.587707	1.10826
UBA2	0.0236645	0.727411	0.552133	0.958332
UBA1	0.00401932	1.24499	1.07232	1.44545
UAP1L1	0.000458199	1.5247	1.20427	1.9304
UAP1	0.254886	1.17235	0.891622	1.54145
UACA	0.409637	0.89501	0.687575	1.16503
U2SURP	0.00414987	1.80742	1.20586	2.70907
U2AF2	0.000207798	1.46565	1.19757	1.79374
U2AF1L4	0.0348049	1.21377	1.01392	1.453
TYW5	0.228281	0.794316	0.546138	1.15527
TYW3	0.596889	0.922844	0.685326	1.24268
TYW1	0.172296	1.32307	0.885092	1.97777
TYSND1	0.00127771	1.61537	1.20653	2.16275
TYRP1	0.941362	0.995422	0.880859	1.12488
TYROBP	0.630892	1.04685	0.868494	1.26184
TYRO3P	0.515596	0.952005	0.820811	1.10417
TYRO3	0.547308	1.04677	0.90199	1.21478
TYR	0.294814	1.0954	0.923711	1.29901
TYMSOS	0.0157774	0.748141	0.591112	0.946885
TYMS	0.378508	1.11848	0.871766	1.43502
TYMP	0.0628436	1.15705	0.992215	1.34927
TYK2	0.00148585	1.52665	1.17598	1.98187
TXNRD3	0.745805	1.02682	0.874978	1.20502
TXNRD2	0.976453	1.00342	0.799716	1.25902
TXNRD1	0.231019	0.748396	0.465759	1.20255
TXNL4B	0.347972	0.869476	0.649244	1.16441
TXNL4A	0.0493216	1.3839	1.00097	1.91334
TXNL1	0.967992	1.00738	0.703263	1.44302
TXNIP	0.0481716	1.22204	1.00161	1.49098
TXNDC9	0.00180972	0.636579	0.47932	0.845432
TXNDC8	0.0811454	1.21716	0.975968	1.51796
TXNDC2	0.873737	1.01054	0.888003	1.14998
TXNDC17	0.00356737	0.614017	0.442297	0.852407
TXNDC16	0.0286669	0.736513	0.560023	0.968624
TXNDC15	0.390909	0.861487	0.612814	1.21107
TXNDC12	0.986451	1.00424	0.616113	1.63688
TXNDC11	0.0461925	1.37299	1.00537	1.87504
TXN2	0.615058	0.897563	0.589023	1.36772
TXN	0.695033	1.04871	0.82679	1.33019
TXLNGY	0.174584	1.04428	0.980959	1.11169
TXLNG	0.113396	0.793318	0.595606	1.05666
TXLNB	0.0543533	0.875129	0.763944	1.0025
TXLNA	0.000322116	1.56194	1.22499	1.99156
TXK	0.224052	0.907583	0.776241	1.06115
TWSG1	0.000669702	0.747146	0.631634	0.883784
TWNK	0.00122916	1.54819	1.18771	2.01808
TWIST2	0.470079	0.93019	0.764359	1.132
TWIST1	0.000868471	0.774329	0.666115	0.900122
TWF2.DT	0.43759	1.07993	0.889353	1.31135
TWF2	0.00778489	1.74885	1.1587	2.63959
TWF1	0.00266447	0.672425	0.519027	0.871159
TVP23C	0.381463	1.08918	0.899529	1.31882
TVP23B	0.0587878	0.77299	0.591827	1.00961
TVP23A	0.735655	0.977435	0.856137	1.11592
TUT7	0.121663	1.41827	0.911154	2.20763
TUT4	0.000326193	1.70545	1.27465	2.28184
TUT1	0.148224	1.24329	0.925487	1.67023
TUSC8	0.992525	1.00066	0.871567	1.14887
TUSC7	0.00419579	1.26155	1.07604	1.47904
TUSC3	0.209383	0.89919	0.76172	1.06147
TUSC2	0.0283217	1.34818	1.03223	1.76083
TUSC1	1.52016e-05	0.565813	0.437131	0.732378
TUNAR	0.460871	1.05156	0.920032	1.20189
TULP4	0.426942	1.13365	0.831898	1.54487
TULP3	0.261529	1.17167	0.888583	1.54493
TULP2	0.0440394	1.16405	1.00406	1.34952
TULP1	0.00572334	0.818082	0.709485	0.943301
TUG1	0.046557	1.29248	1.00392	1.66399
TUFT1	0.609336	1.05969	0.848424	1.32355
TUFM	3.23159e-05	2.24316	1.53255	3.28327
TUBGCP6	0.0305166	1.35483	1.02896	1.78391
TUBGCP5	0.424234	1.11912	0.849177	1.47486
TUBGCP4	0.09762	1.30329	0.952632	1.78302
TUBGCP3	0.017452	0.697167	0.5178	0.938667
TUBGCP2	0.00269772	1.64377	1.18806	2.27428
TUBG2	0.00290607	1.41311	1.12544	1.77432
TUBG1	0.680823	1.06222	0.796718	1.4162
TUBE1	0.274784	0.877992	0.695146	1.10893
TUBD1	0.178526	0.810457	0.596705	1.10078
TUBBP5	0.501589	1.04447	0.919991	1.18579
TUBB7P	0.178108	0.904345	0.781231	1.04686
TUBB6	0.21596	0.890191	0.740397	1.07029
TUBB4B	0.0140914	1.36606	1.06491	1.75237
TUBB4A	0.000116124	1.32878	1.14993	1.53543
TUBB3	0.0567805	1.25274	0.993519	1.57959
TUBB2B	0.00432454	0.879206	0.804801	0.960491
TUBB2A	0.219434	0.921562	0.808919	1.04989
TUBB1	0.316149	1.08592	0.924278	1.27584
TUBB	0.00313092	1.39481	1.11853	1.73932
TUBAL3	0.0614847	1.15891	0.99293	1.35263
TUBA8	0.510195	1.04739	0.91255	1.20216
TUBA4B	0.243766	1.16124	0.903143	1.49311
TUBA4A	0.977456	1.00446	0.737851	1.3674
TUBA3FP	0.761108	1.02128	0.891662	1.16973
TUBA3D	0.267362	1.23169	0.852272	1.78002
TUBA3C	0.470879	0.892465	0.655069	1.21589
TUBA1C	0.0830541	1.52077	0.946638	2.4431
TUBA1B	0.37423	1.24096	0.77082	1.99785
TUBA1A	2.82913e-07	0.549563	0.437296	0.690652
TUB	0.00759083	1.27837	1.06747	1.53094
TTYH3	0.0249672	1.23529	1.02693	1.48593
TTYH2	1.72012e-05	0.675116	0.56439	0.807564
TTYH1	0.170293	0.835731	0.646659	1.08008
TTTY7	0.570561	0.9441	0.77392	1.1517
TTTY5	0.647066	1.0477	0.858238	1.27898
TTTY15	0.366552	1.05638	0.937812	1.18994
TTTY14	0.00184289	0.786016	0.675499	0.914614
TTTY13	0.903514	0.990458	0.848228	1.15654
TTTY12	0.210499	1.12322	0.936433	1.34726
TTTY11	0.756706	0.97742	0.845925	1.12936
TTTY10	0.559148	1.03653	0.918968	1.16912
TTR	0.897198	0.990736	0.860281	1.14097
TTPAL	0.112518	1.30578	0.93922	1.81539
TTPA	0.831185	1.01407	0.891852	1.15303
TTN	0.926926	0.993775	0.869617	1.13566
TTLL9	0.605476	0.965926	0.846866	1.10172
TTLL7.IT1	0.126773	1.18415	0.953198	1.47106
TTLL7	0.925316	1.00519	0.902018	1.12017
TTLL6	0.712325	1.03133	0.875352	1.2151
TTLL5	0.0794277	1.44779	0.957483	2.18916
TTLL4	0.360159	1.13506	0.865314	1.4889
TTLL3	0.0935256	1.24798	0.963324	1.61675
TTLL2	0.0392413	1.12458	1.00581	1.25738
TTLL13	0.093438	1.13794	0.97848	1.32338
TTLL12	8.47249e-05	1.79251	1.33991	2.39799
TTLL11	0.485653	1.08372	0.864497	1.35853
TTLL10	0.0501495	1.31215	0.999823	1.72205
TTLL1.AS1	0.970008	0.997643	0.882173	1.12823
TTLL1	0.0933363	1.22608	0.966339	1.55563
TTL	0.303263	0.799874	0.522862	1.22365
TTK	0.734572	0.960965	0.763389	1.20968
TTI2	0.813312	1.06023	0.652516	1.7227
TTI1	0.000532663	1.89908	1.32109	2.72997
TTF2	0.125624	1.19845	0.950627	1.51089
TTF1	0.199152	0.831707	0.627778	1.10188
TTC9C	0.00420437	0.618438	0.445033	0.859412
TTC9B	0.963255	0.996928	0.874627	1.13633
TTC9	0.0503267	0.893692	0.798557	1.00016
TTC8	0.000387748	0.622636	0.479265	0.808896
TTC7B.AS1	0.601587	1.03172	0.91761	1.16001
TTC7B	0.96496	0.994432	0.775153	1.27574
TTC7A	0.0539511	1.26478	0.996018	1.60605
TTC6	0.000632825	1.38504	1.14901	1.66955
TTC5	0.762784	0.964386	0.762047	1.22045
TTC41P	0.686019	0.962736	0.800839	1.15736
TTC4	0.541155	1.12641	0.76892	1.65011
TTC39C	0.322527	0.911132	0.757711	1.09562
TTC39B	0.03442	0.881444	0.784168	0.990786
TTC39A	0.400442	0.947364	0.835177	1.07462
TTC38	0.504002	1.06453	0.886137	1.27883
TTC37	0.00889605	0.700897	0.537051	0.914729
TTC36	0.384493	0.929667	0.78876	1.09575
TTC34	0.0209397	0.842567	0.728546	0.974434
TTC33	0.00178382	0.718088	0.583373	0.883912
TTC32	0.0750033	0.826086	0.669398	1.01945
TTC31	0.0299397	1.51082	1.04091	2.19288
TTC30B	0.00568999	0.809057	0.696231	0.940167
TTC30A	0.000662975	0.740688	0.623137	0.880414
TTC3	0.0448109	1.37856	1.00746	1.88636
TTC29	0.7194	1.0207	0.912751	1.14142
TTC28.AS1	0.0239975	0.767339	0.609704	0.965731
TTC28	0.315823	1.10986	0.905348	1.36058
TTC27	0.0891056	0.773816	0.575779	1.03997
TTC26	0.255815	0.914135	0.782997	1.06723
TTC23L	0.150879	1.18047	0.941324	1.48036
TTC23	0.949239	1.00652	0.823965	1.22952
TTC22	0.186553	1.0961	0.95657	1.25599
TTC21B	0.137421	0.913169	0.810031	1.02944
TTC21A	0.182908	1.1274	0.945016	1.34499
TTC19	0.0517483	1.41624	0.997366	2.01102
TTC17	0.0478394	1.56305	1.00426	2.43276
TTC16	0.818216	0.986187	0.875882	1.11038
TTC14	0.00337593	1.53538	1.15267	2.04516
TTC13	0.77022	0.955395	0.703408	1.29765
TTC12	0.0236574	1.25695	1.03107	1.53232
TTC1	0.550191	0.87433	0.56279	1.35833
TTBK2	0.00399757	1.54306	1.14844	2.07329
TTBK1	0.00101877	1.4949	1.17609	1.90012
TSTD2	0.540773	0.959317	0.839771	1.09588
TSTD1	0.425112	1.07768	0.896711	1.29516
TST	0.239944	0.923187	0.807974	1.05483
TSSK6	0.0631179	0.874339	0.758876	1.00737
TSSK4	0.341356	1.0632	0.937111	1.20626
TSSK3	0.0294805	0.8107	0.671129	0.979296
TSSK2	0.303887	0.93201	0.81494	1.0659
TSSK1B	0.155107	0.888112	0.754094	1.04595
TSSC4	0.0745676	1.37259	0.969078	1.94412
TSR3	0.485807	0.887919	0.635621	1.24036
TSR2	0.114554	1.2588	0.945821	1.67534
TSR1	2.70879e-05	1.57954	1.27588	1.95547
TSPYL6	0.0428109	0.878584	0.775152	0.995817
TSPYL5	0.0200415	0.829055	0.707891	0.970958
TSPYL4	0.205187	0.834389	0.630553	1.10412
TSPYL2	0.0559968	1.20372	0.995266	1.45583
TSPYL1	0.119229	0.811156	0.623389	1.05548
TSPY26P	0.958811	0.995366	0.834521	1.18721
TSPY1	0.156179	1.13201	0.953719	1.34363
TSPOAP1.AS1	0.0064279	0.719137	0.567319	0.911582
TSPOAP1	0.512518	1.04946	0.90828	1.21259
TSPO2	0.0378834	1.19456	1.01	1.41286
TSPO	0.586393	0.948069	0.782363	1.14887
TSPEAR.AS2	0.0487259	1.1576	1.00082	1.33895
TSPEAR	0.827045	1.01572	0.883117	1.16823
TSPAN9	0.347458	1.15842	0.852381	1.57434
TSPAN8	0.0330673	0.896271	0.810404	0.991237
TSPAN7	0.46685	1.07461	0.885266	1.30444
TSPAN6	0.000221343	0.608461	0.467444	0.792019
TSPAN5	0.0579339	0.891031	0.790861	1.00389
TSPAN4	0.908066	0.983855	0.746364	1.29691
TSPAN33	0.515456	0.938743	0.775912	1.13574
TSPAN32	0.404087	1.12601	0.85205	1.48805
TSPAN31	0.000948499	0.634493	0.484477	0.83096
TSPAN3	0.652596	0.92026	0.640883	1.32142
TSPAN2	0.00169181	0.769453	0.653324	0.906224
TSPAN18	0.29625	1.08615	0.930133	1.26833
TSPAN17	0.169582	1.21577	0.91997	1.60668
TSPAN16	0.326594	0.928921	0.801682	1.07635
TSPAN15	0.348277	0.921438	0.776627	1.09325
TSPAN14	0.165508	1.23805	0.915524	1.6742
TSPAN13	0.000174549	0.766322	0.666884	0.880586
TSPAN12	0.039651	0.898546	0.811485	0.994948
TSPAN11	0.897922	0.991235	0.866494	1.13393
TSPAN10	0.640111	0.962692	0.820853	1.12904
TSPAN1	0.451993	0.946019	0.818644	1.09321
TSNAXIP1	0.00730107	1.4907	1.11357	1.99555
TSNAX	0.000343522	0.592504	0.444885	0.789106
TSNARE1	0.182927	1.10563	0.95374	1.28172
TSN	0.134698	0.655768	0.377259	1.13988
TSLP	0.706369	0.980112	0.882849	1.08809
TSKU.AS1	0.00344489	0.770208	0.646586	0.917466
TSKU	0.0962979	0.870896	0.739973	1.02498
TSKS	0.0690102	1.14658	0.989404	1.32873
TSIX	0.0248992	0.902372	0.824899	0.987122
TSHZ3	0.445136	0.898108	0.681595	1.1834
TSHZ2	0.00154223	1.59046	1.19342	2.11961
TSHZ1	0.0897006	1.20486	0.971532	1.49423
TSHR	4.70797e-05	0.79377	0.710211	0.88716
TSHB	0.00199738	1.36573	1.12078	1.66422
TSGA13	0.239918	1.10548	0.935227	1.30673
TSGA10IP	0.612841	0.968359	0.85497	1.09679
TSGA10	0.524563	0.932327	0.751339	1.15691
TSG101	0.01629	0.522291	0.307448	0.887267
TSFM	0.922009	1.02003	0.685796	1.51716
TSEN54	0.000923987	1.59947	1.21142	2.11183
TSEN34	0.0006621	2.24321	1.40894	3.57146
TSEN2	0.112458	1.27863	0.943916	1.73204
TSEN15	0.0284053	0.800772	0.656474	0.976787
TSC22D4	0.232752	1.13905	0.919755	1.41064
TSC22D3	0.938731	1.00776	0.827438	1.22738
TSC22D2	0.801499	1.04825	0.725986	1.51356
TSC22D1.AS1	0.536638	1.05627	0.887901	1.25656
TSC22D1	0.00277147	0.746582	0.616503	0.904108
TSC2	0.00394785	1.39687	1.11288	1.75332
TSC1	0.246004	1.24073	0.861813	1.78624
TSBP1	0.775447	0.982649	0.871303	1.10822
TSACC	0.813102	0.977069	0.80613	1.18426
TRUB2	0.201666	1.24321	0.890052	1.7365
TRUB1	0.0109154	0.724945	0.5659	0.92869
TRRAP	0.00194407	1.52085	1.16658	1.98272
TRPV6	0.200093	0.916916	0.802982	1.04702
TRPV5	0.509218	1.07076	0.874024	1.31178
TRPV4	0.33361	1.07184	0.931222	1.23369
TRPV3	0.0482684	1.22576	1.00155	1.50016
TRPV2	0.146118	1.25908	0.922839	1.71784
TRPV1	0.247022	1.08295	0.946262	1.23939
TRPT1	0.6886	0.912926	0.584709	1.42538
TRPS1	0.251193	0.870387	0.68665	1.10329
TRPM8	0.500189	1.05987	0.895041	1.25504
TRPM7	0.000176588	2.3401	1.50062	3.64922
TRPM6	0.663626	0.97506	0.870162	1.0926
TRPM5	0.115834	1.11176	0.974234	1.26869
TRPM4	0.113821	1.04906	0.988595	1.11321
TRPM3	0.413101	0.919184	0.751211	1.12472
TRPM2.AS	0.132984	0.903764	0.792004	1.03129
TRPM2	0.0072239	1.33185	1.08057	1.64156
TRPM1	0.106889	0.9132	0.817768	1.01977
TRPC7	0.846349	1.01196	0.897273	1.14131
TRPC6	0.146866	0.919617	0.821179	1.02985
TRPC5OS	0.043003	0.889887	0.794813	0.996334
TRPC5	0.0467016	0.902501	0.815728	0.998504
TRPC4AP	0.00116904	1.68201	1.22881	2.30235
TRPC4	0.500895	0.951563	0.823474	1.09958
TRPC3	0.746963	1.02727	0.872358	1.2097
TRPC2	0.268601	0.933642	0.826706	1.05441
TRPC1	0.0221335	0.859001	0.754141	0.978441
TRPA1	0.0283155	0.901827	0.822267	0.989084
TROAP	0.00431202	1.26685	1.07693	1.49026
TRO	0.702165	1.02785	0.892874	1.18322
TRNT1	0.398284	0.908847	0.728073	1.1345
TRNP1	0.805676	1.02808	0.824539	1.28186
TRNAU1AP	0.000347821	0.537129	0.382095	0.755068
TRMU	0.00213228	1.73459	1.22052	2.46519
TRMT9B	0.367788	1.06932	0.924196	1.23723
TRMT61B	0.0159358	0.66144	0.472634	0.925669
TRMT61A	0.00241842	1.78753	1.22818	2.6016
TRMT6	0.00874198	1.49176	1.10626	2.0116
TRMT5	0.0371273	0.660799	0.447587	0.975577
TRMT44	0.0309534	1.33175	1.0266	1.72761
TRMT2B	0.0453505	1.21993	1.00412	1.48213
TRMT2A	0.00627824	1.49	1.11939	1.98331
TRMT1L	0.00131649	0.704805	0.569339	0.872503
TRMT13	0.139053	1.31172	0.915614	1.8792
TRMT12	0.223058	0.806733	0.571079	1.13963
TRMT112	0.960088	0.987476	0.602774	1.6177
TRMT11	0.0333353	0.785714	0.629217	0.981135
TRMT10C	0.636558	1.0807	0.783251	1.4911
TRMT10B	0.090365	1.25456	0.964942	1.6311
TRMT10A	0.014042	0.737912	0.578997	0.940444
TRMT1	0.00453865	1.55324	1.14596	2.10527
TRMO	0.108383	0.711527	0.469624	1.07803
TRIT1	0.00445961	1.81583	1.20368	2.7393
TRIR	0.209508	1.40874	0.824866	2.40589
TRIQK	0.0333291	0.834937	0.707127	0.985849
TRIP6	0.0241463	1.28922	1.03378	1.6078
TRIP4	0.170253	0.704144	0.426523	1.16247
TRIP13	0.0637342	1.25571	0.987075	1.59746
TRIP12	0.765898	1.0671	0.695898	1.6363
TRIP11	0.403674	0.845391	0.569979	1.25388
TRIP10	0.00120218	1.39796	1.1414	1.7122
TRIOBP	0.581807	1.10129	0.781232	1.55248
TRIO	0.0195064	1.26151	1.03808	1.53303
TRIML2	0.452052	1.05335	0.919902	1.20615
TRIML1	0.665405	0.96236	0.808766	1.14512
TRIM9	0.32384	1.0677	0.937417	1.21609
TRIM8	0.502538	0.893135	0.641861	1.24278
TRIM73	0.890133	1.0124	0.849958	1.20589
TRIM72	0.937613	1.00591	0.867941	1.16581
TRIM71	0.0930972	0.868296	0.736349	1.02389
TRIM7	0.157281	0.917291	0.813858	1.03387
TRIM69	0.133454	1.09693	0.972078	1.23782
TRIM68	0.407968	0.832186	0.538584	1.28584
TRIM67.AS1	0.000489589	1.6312	1.23891	2.1477
TRIM66	0.00112042	1.50952	1.17833	1.9338
TRIM65	0.00210485	1.6037	1.18681	2.16703
TRIM64EP	0.1611	0.923681	0.826611	1.03215
TRIM63	0.311153	0.939254	0.83198	1.06036
TRIM62	0.135451	1.26305	0.929553	1.7162
TRIM61	0.000208559	0.704013	0.584823	0.847495
TRIM6	0.831664	1.01577	0.879299	1.17342
TRIM59	0.0188269	0.738541	0.573517	0.95105
TRIM58	0.201083	0.919928	0.809443	1.04549
TRIM56	0.00640895	1.46433	1.11314	1.92631
TRIM55	0.479218	0.96243	0.865566	1.07013
TRIM54	0.0931782	0.876938	0.752296	1.02223
TRIM52.AS1	0.0426418	0.863291	0.748913	0.995136
TRIM52	0.165121	1.2673	0.907007	1.77072
TRIM51	0.911189	0.992417	0.868169	1.13445
TRIM50	0.111583	1.11147	0.975798	1.26601
TRIM5	0.185672	0.842248	0.653167	1.08607
TRIM48	0.275762	1.11354	0.91773	1.35112
TRIM47	0.526245	0.933077	0.753153	1.15598
TRIM46	0.000759842	1.42854	1.16072	1.75814
TRIM45	0.860191	0.980747	0.789963	1.21761
TRIM44	0.0214747	1.42278	1.05345	1.92159
TRIM42	0.194368	1.13981	0.935407	1.38888
TRIM41	0.00237316	1.69889	1.20705	2.39115
TRIM40	0.300675	0.926891	0.80277	1.0702
TRIM4	0.753982	0.951028	0.694728	1.30188
TRIM38	0.337949	0.848073	0.605411	1.188
TRIM37	0.00909066	1.93096	1.17777	3.16582
TRIM36	0.474285	0.957112	0.848821	1.07922
TRIM35	0.585355	1.11304	0.75757	1.63531
TRIM33	0.828596	1.03844	0.738048	1.46109
TRIM32	0.485295	0.885208	0.628506	1.24675
TRIM31	0.692381	0.971682	0.842788	1.12029
TRIM3	0.153141	1.25623	0.918638	1.71789
TRIM29	0.0104784	1.23424	1.05054	1.45006
TRIM28	1.7442e-06	1.82353	1.42545	2.33279
TRIM27	0.000127677	2.16132	1.45704	3.20604
TRIM26	0.0617688	1.25182	0.988997	1.5845
TRIM25	0.0100293	1.45429	1.09355	1.93402
TRIM24	0.0633897	0.729062	0.522249	1.01778
TRIM23	0.000633647	0.831933	0.748598	0.924544
TRIM22	0.224869	1.16269	0.911478	1.48315
TRIM21	0.00156326	1.46451	1.15614	1.85514
TRIM2	0.472808	0.920206	0.733313	1.15473
TRIM17	0.270391	1.09499	0.931811	1.28674
TRIM16L	0.0171298	1.53173	1.07878	2.17487
TRIM16	0.123796	0.849836	0.690785	1.04551
TRIM15	0.0147409	0.780188	0.639087	0.952442
TRIM14	0.819907	1.03104	0.792486	1.3414
TRIM13	0.213233	0.804157	0.570543	1.13343
TRIM11	0.0537789	1.39412	0.994613	1.95411
TRIM10	0.0438046	1.20011	1.00508	1.43298
TRIL	0.614703	0.962738	0.830411	1.11615
TRIB3	0.00695173	1.49663	1.11675	2.00573
TRIB2	0.0511872	1.13738	0.999336	1.29449
TRIB1	0.736707	1.03688	0.839541	1.2806
TRIAP1	0.0260812	0.65532	0.451617	0.950903
TRHR	0.0696251	0.842017	0.699274	1.0139
TRHDE.AS1	0.202234	1.08633	0.956511	1.23377
TRHDE	0.795225	0.985442	0.882129	1.10085
TRH	0.503487	1.05062	0.909105	1.21417
TRGV7	0.872296	0.988726	0.861061	1.13532
TRGV5	0.473242	0.951248	0.829804	1.09047
TRG.AS1	0.0616806	0.848673	0.71449	1.00806
TREX2	0.0153184	0.606234	0.404525	0.90852
TREX1	0.897433	1.02846	0.671267	1.57572
TRERF1	0.609707	0.95793	0.812207	1.1298
TREML5P	0.81627	0.981265	0.836561	1.151
TREML4	0.219667	1.1386	0.925457	1.40084
TREML3P	0.0579978	0.882929	0.776281	1.00423
TREML2	0.500767	0.964781	0.869162	1.07092
TREML1	0.00677491	1.22344	1.05727	1.41573
TREM2	0.024375	0.89875	0.818983	0.986286
TREM1	0.00744919	0.886123	0.811032	0.968165
TREH	0.176303	0.875818	0.722681	1.0614
TRDV3	0.00426788	0.864433	0.782236	0.955268
TRDN.AS1	0.341581	1.06411	0.936205	1.20949
TRDN	0.105172	0.911034	0.813929	1.01973
TRDMT1	0.0725586	0.821003	0.661986	1.01822
TRDC	0.00217763	0.827349	0.732911	0.933956
TRBV7.8	0.50749	0.959003	0.847335	1.08539
TRBV7.3	0.00403547	0.863782	0.781727	0.954451
TRBV27	0.0121652	0.838214	0.730199	0.962206
TRBV25.1	0.281889	0.934211	0.825303	1.05749
TRBV24.1	0.46159	0.954243	0.842381	1.08096
TRBV21.1	0.871131	1.00945	0.901036	1.1309
TRBV16	0.509583	1.04877	0.910375	1.2082
TRBV10.2	0.305528	0.93201	0.81457	1.06638
TRAV9.2	0.314989	0.946395	0.849961	1.05377
TRAV8.6	0.0037075	0.806769	0.697863	0.932671
TRAV8.1	0.293712	1.08133	0.934486	1.25124
TRAV5	0.0463109	0.888646	0.791217	0.998071
TRAV40	0.294384	0.899816	0.738682	1.0961
TRAV39	0.0605803	0.881259	0.772266	1.00563
TRAV34	0.276434	0.925402	0.804816	1.06405
TRAV30	0.868335	1.01128	0.885654	1.15473
TRAV26.2	0.396087	0.920898	0.761299	1.11395
TRAV25	0.505474	1.04139	0.924215	1.17342
TRAV24	0.395043	0.93902	0.812278	1.08554
TRAV23DV6	0.108831	0.908565	0.808078	1.02155
TRAV22	0.0228248	0.867505	0.76758	0.980439
TRAV21	0.655085	0.963075	0.816523	1.13593
TRAV20	0.0644614	0.886281	0.779822	1.00727
TRAV16	0.632707	0.954609	0.789021	1.15495
TRAV13.2	0.0345993	0.855692	0.74052	0.988775
TRAV13.1	0.00236511	0.822064	0.724511	0.932753
TRAV12.3	0.259158	0.951127	0.871846	1.03762
TRAV12.2	0.480471	0.95602	0.843733	1.08325
TRAV12.1	0.17677	0.909654	0.792877	1.04363
TRAV10	0.415683	0.913322	0.734185	1.13617
TRAT1	0.0566596	0.905551	0.81772	1.00282
TRARG1	0.0373179	1.16996	1.00926	1.35625
TRAPPC9	0.0391831	1.3897	1.01646	1.90001
TRAPPC8	0.0235299	0.709867	0.527692	0.954934
TRAPPC6B	0.000407574	0.617837	0.473074	0.806898
TRAPPC6A	0.605021	1.08123	0.804241	1.45361
TRAPPC5	0.273346	1.17758	0.878957	1.57766
TRAPPC4	0.352522	0.799249	0.498334	1.28187
TRAPPC3L	0.302421	1.08196	0.931517	1.2567
TRAPPC3	0.537255	0.876921	0.577775	1.33095
TRAPPC2L	0.760107	1.05069	0.764955	1.44315
TRAPPC2	2.73809e-05	0.508558	0.370777	0.697538
TRAPPC14	0.219876	1.17266	0.909214	1.51245
TRAPPC13	0.110475	0.808781	0.623228	1.04958
TRAPPC12	0.107175	1.3159	0.942272	1.83768
TRAPPC11	0.0364561	0.744964	0.565365	0.981615
TRAPPC10	0.228436	1.14949	0.91631	1.44201
TRAPPC1	0.425027	0.855892	0.583952	1.25447
TRAP1	1.43703e-05	2.02563	1.4725	2.78654
[truncated: 25,828 more rows]
